# Supplementary material for: Enhancing ascitic fungal infection diagnosis through next-generation sequencing: a pilot study in surgical ICU patients
Source: Front Cell Infect Microbiol. 2024 Nov 1;14:1441805. doi: 10.3389/fcimb.2024.1441805 (PMC11564152; doi:10.3389/fcimb.2024.1441805)
Supplement: Supplementary file 2 [file Table1.xlsx]

## Sheet: Clinical_characteristics
	Culture+/ITS2+	Culture+/ITS2-	Culture-/ITS2+	Culture-/ITS2-	P-value
N=49	4 (8%)	1 (2%)	15 (30%)	29 (58%)			Continuous variables were summarized using medians and interquartile ranges (IQR), and their distribution was examined using the Shapiro test. Nonparametric variables were evaluated for statistical significance using the Kruskal-Wallis test, while the only normally distributed variable (age) was assessed using a One-Way ANOVA. Categorical data were expressed in terms of frequencies and percentage…
Age (years)	64.5 (63-68.5)	63	64 (53.5-69.5)	70 (57-80)	0.753
sex (male)	3 (75%)	0 (0%)	11 (73%)	19 (66%)	0.602
Leucocytes(Tsd)	29.01 (19.05-37.94)	15	12.03 (9.98-19.11)	15.56 (8.53-20.5)	0.419
CRP	120.65 (28.78-221.2)	241.7	102 (76.4-172.5)	128.9 (74.9-164.6)	0.695
PCT	0.61 (0.54-1.05)	2024-07-01	1.58 (0.49-3.88)	1.72 (0.79-4.55)	0.764
Alcohol abuse	0 (0%)	0 (0%)	3 (25%)	6 (22%)	1
Smoking	2 (67%)	0 (0%)	3 (25%)	9 (32%)	1
Granulocytes (microscopic)	2.5 (1.5-3)	3	2 (1-3)	3 (1-3)	0.618
Hospital stay after paracentesis (d)	10.5 (5.5-19)	1	21 (13-36.5)	14 (9.75-31)	0.144
							Culture+/ITS2+	Samples that were positive for fungi in culture and showed reads aligning to facultative pathofenic taxa in ITS2 sequencing
ICU stay after paracentesis (d)	5 (3.75-8.25)	1	7 (3-11.5)	3 (1-4)	0.157		Culture+/ITS2-	Samples that were positive for fungi in culture and did not show reads aligning to facultative pathofenic taxa in ITS2 sequencing
							Culture-/ITS2+	Samples that were negative for fungi in culture and showed reads aligning to facultative pathofenic taxa in ITS2 sequencing
6-day evaluation	4 (3.75-4.25)	5	4 (3-4)	3 (3-4)	0.041		Culture-/ITS2-	Samples that were negative for fungi in culture and did not show reads aligning to facultative pathofenic taxa in ITS2 sequencing
ICU discharge (alive)	2 (50%)	0 (0%)	16 (93%)	25 (86%)	0.04
Intestinal ischemia	1 (25%)	1 (100%)	2 (13%)	4 (13%)	0.199
Cancer	2 (50%)	0 (0%)	7 (47%)	19 (66%)	0.393
Peritonitis	3 (75%)	1 (100%)	6 (40%)	7 (24%)	0.067
Cirrhosis	0 (0%)	0 (0%)	1 (7%)	3 (10%)	1
Antibiotic therapy (+5d)	3 (75%)	0 (0%)	11 (77%)	18 (69%)	0.482
Antibiotic therapy (-14d)	1 (33%)	0 (0%)	8 (80%)	12 (71%)	0.307
Antimykotic therapy (+5d)	3 (75%)	0 (0%)	2 (14%)	3 (11%)	0.036
Blood culture positivity (± 5d)	1 (25%)	1 (100%)	4 (36%)	4 (10%)	0.369
Bacterial growth	2 (50%)	1 (100%)	3 (20%)	7 (24%)	0.245
