# Supplementary material for: Enhancing ascitic fungal infection diagnosis through next-generation sequencing: a pilot study in surgical ICU patients
Source: Front Cell Infect Microbiol. 2024 Nov 1;14:1441805. doi: 10.3389/fcimb.2024.1441805 (PMC11564152; doi:10.3389/fcimb.2024.1441805)
Supplement: Supplementary file 3 [file Table2.xlsx]

## Sheet: Supplementary_table_2
Taxa	Level	Classification
Basidiomycota	Phylum	Undetermined
Candida albicans	Species	Facultative pathogen
Candida dubliniensis	Species	Facultative pathogen
Candida parapsilosis	Species	Facultative pathogen
Candida tropicalis	Species	Facultative pathogen
Lophium species	Genus	Probably contaminant
Nakaseomyces species	Genus	Facultative pathogen
Peniophora lycii	Species	Probably contaminant
Phlebia tuberculata	Species	Probably contaminant
Puccinia recondita	Species	Probably contaminant
Schizopora paradoxa	Species	Probably contaminant
Trichaptum species	Genus	Probably contaminant
