# Supplementary material for: Enhancing ascitic fungal infection diagnosis through next-generation sequencing: a pilot study in surgical ICU patients
Source: Front Cell Infect Microbiol. 2024 Nov 1;14:1441805. doi: 10.3389/fcimb.2024.1441805 (PMC11564152; doi:10.3389/fcimb.2024.1441805)
Supplement: Supplementary file 4 [file Table3.xlsx]

## Sheet: Count_table
	INT-01	INT-02	INT-03	INT-04	INT-05	INT-06	INT-07	INT-08	INT-09	INT-10	INT-11	INT-12	INT-13	INT-14	INT-15	INT-16	INT-17	INT-18	INT-19	INT-20	INT-21	INT-22	INT-23	INT-24	INT-25	INT-26	INT-27	INT-28	INT-29	INT-30	INT-31	INT-32	INT-33	INT-34	INT-35	INT-36	INT-37	INT-38	INT-39	INT-40	INT-41	INT-42	INT-43	INT-44	INT-45	INT-46	INT-47	INT-48	INT-49
ASV_1	0	15	0	139	87159	65	0	95	0	10	59734	129	245252	26	5615	12839	2078	59	0	0	122	0	0	42	0	0	87	65	0	16	0	48	0	0	225	0	357	51	130	135534	0	10293	51	46	116	11	78675	19	28
ASV_2	11305	0	14025	0	26852	0	14619	0	9513	0	0	0	0	0	0	0	7438	0	6036	59550	0	0	53	0	53	0	0	0	14053	0	29871	0	39684	0	0	28216	198	0	0	0	182487	0	0	0	0	0	0	0	0
ASV_3	4576	0	25310	0	40	0	14611	4	55321	0	5	0	6	0	8	0	5559	0	0	0	3	0	6	0	10	0	16	7	23	0	19080	0	32068	0	34	204	72	0	39	14	107283	5	0	0	0	0	0	0	5
ASV_4	0	0	0	0	0	0	47	0	0	0	0	0	13	0	0	0	0	0	0	0	0	0	0	0	0	0	11	0	0	0	0	0	0	0	0	0	0	0	0	0	0	0	0	0	0	0	0	0	0
ASV_5	17	8	19	0	0	0	0	0	0	0	13	0	0	0	0	0	0	0	7	0	0	0	0	0	0	0	10	0	0	0	0	0	0	0	24	0	0	0	0	0	0	0	5	0	0	0	0	0	0
ASV_6	0	0	18	0	0	0	0	0	0	0	0	19	0	0	0	0	0	0	0	0	0	0	0	0	0	0	13	0	0	0	0	0	0	0	250	151097	30	12	23	11	15	0	0	0	0	0	0	0	0
ASV_7	19	14	12	0	0	0	0	0	0	0	22	175	0	58568	8	0	0	0	0	0	0	0	0	0	0	0	0	0	0	0	0	0	0	0	0	0	11	5	0	0	0	0	0	0	0	0	0	0	0
ASV_8	0	0	11	0	0	0	0	0	0	0	18	0	4	0	0	0	0	0	58	0	0	0	0	0	0	0	56549	0	2	0	10	0	0	0	24	0	0	0	0	0	0	0	0	0	0	0	0	0	0
ASV_9	52956	0	0	0	0	0	0	0	5	0	0	0	0	0	0	0	0	0	0	0	0	0	0	0	0	0	0	0	0	0	0	0	0	0	0	0	0	0	0	0	4	0	0	0	0	0	0	0	0
ASV_10	0	0	0	0	0	0	0	0	0	0	0	0	19	0	0	0	0	0	0	0	0	0	0	0	0	0	0	0	0	5	0	2526	0	0	0	0	0	40945	3	0	0	0	0	0	0	0	0	0	0
ASV_11	0	0	0	0	0	4	0	0	0	0	0	0	0	5	235	0	0	0	0	0	0	0	0	0	0	0	0	0	0	0	0	0	0	0	0	0	3	39558	0	0	0	0	0	0	0	0	0	0	0
ASV_12	0	0	0	0	0	0	0	0	0	0	0	0	0	0	0	0	0	0	0	0	0	0	0	0	0	0	0	0	0	0	0	0	0	0	0	38779	0	0	0	0	0	0	0	0	0	0	0	0	0
ASV_13	0	0	0	0	35604	0	0	0	0	0	0	0	6	5	0	0	0	0	0	0	0	0	0	0	0	0	0	0	0	0	0	0	0	0	0	0	8	23	0	0	0	0	0	0	0	0	0	0	0
ASV_14	0	0	0	0	0	0	0	0	0	0	0	0	0	10021	0	0	0	0	0	0	0	0	0	0	0	0	0	0	0	0	0	0	0	0	18	0	0	0	0	0	0	0	0	0	0	0	0	0	0
ASV_15	0	0	0	0	0	0	0	0	0	0	0	0	0	9	0	0	0	0	0	0	0	0	0	0	0	0	0	0	0	0	0	0	0	0	0	0	0	27919	0	0	0	0	0	0	0	0	0	0	0
ASV_16	0	0	0	0	0	0	0	0	2	0	0	0	0	0	0	0	2	0	0	0	0	0	0	0	0	0	0	0	0	0	0	0	0	0	0	0	0	0	0	0	0	0	0	0	666	0	0	0	25799
ASV_17	0	0	0	0	0	0	0	0	0	0	0	0	0	0	0	0	0	3161	0	0	0	0	0	0	35	0	0	0	0	0	3	10650	0	0	0	0	0	0	0	0	0	0	0	0	0	0	0	0	0
ASV_18	0	0	0	20399	0	0	0	0	0	0	0	0	0	0	0	0	0	0	0	0	0	0	0	0	0	0	0	0	0	0	0	0	0	0	0	0	0	0	0	0	0	0	0	0	0	0	0	0	0
ASV_19	0	0	0	0	0	0	3	0	0	0	0	0	0	0	0	0	0	0	0	0	0	0	0	0	0	0	0	0	0	0	0	0	0	0	0	0	0	0	18290	0	0	0	0	0	0	0	0	0	0
ASV_20	0	17953	0	0	0	0	0	0	0	4	0	0	0	0	0	0	0	0	0	0	0	0	0	0	0	0	0	0	0	0	0	0	0	0	0	0	0	0	0	0	0	0	0	0	0	0	0	0	0
ASV_21	0	0	0	0	0	0	0	0	0	0	0	0	0	0	0	0	0	15386	0	0	0	0	0	0	0	34	0	0	0	0	0	0	0	0	0	0	0	0	0	0	0	2	0	0	0	0	0	0	0
ASV_22	0	0	0	0	0	0	0	0	3	0	0	0	0	0	0	0	1066	0	0	0	0	0	0	0	0	0	0	0	0	0	0	0	0	0	0	2	13307	2	4	0	0	0	0	0	0	0	0	0	0
ASV_23	0	0	0	0	0	0	0	0	0	0	0	0	0	0	0	0	0	0	0	0	0	0	0	0	0	0	0	0	0	0	0	0	0	0	0	0	0	0	0	0	0	0	14344	0	0	0	0	0	0
ASV_24	0	0	0	0	0	0	0	0	0	0	0	0	0	0	0	0	0	0	6	0	0	0	0	0	13656	0	0	0	0	0	0	0	0	0	0	0	0	0	0	0	0	0	0	0	0	0	0	0	0
ASV_25	0	0	0	0	0	0	0	0	0	0	0	0	0	0	0	0	0	0	0	0	0	0	0	0	0	0	0	0	0	0	0	0	0	0	0	13141	0	0	0	0	0	0	0	0	0	0	0	0	0
ASV_26	0	0	0	0	0	0	0	0	0	0	0	0	0	0	0	0	0	0	11893	0	0	0	0	0	0	0	0	0	0	0	0	0	0	0	0	0	0	0	0	0	0	0	0	0	0	0	0	0	0
ASV_27	0	0	0	0	0	0	0	0	0	0	0	0	0	0	0	0	0	0	0	0	0	0	0	0	0	0	0	0	0	0	0	0	0	0	0	0	0	0	0	0	0	0	11505	0	0	0	0	0	0
ASV_28	0	0	0	0	0	0	0	0	0	0	0	0	0	0	0	0	0	0	0	0	0	0	0	0	0	0	0	0	0	0	0	0	0	11483	0	0	0	0	0	0	0	0	0	0	0	0	0	0	0
ASV_29	0	0	0	0	0	0	0	0	0	0	0	0	0	0	0	0	0	0	0	10786	0	0	0	0	0	0	0	0	0	0	0	0	0	0	0	0	0	0	0	0	0	0	0	0	0	0	0	0	0
ASV_30	0	0	0	0	0	0	0	0	0	0	0	0	0	0	0	0	0	0	0	0	0	0	0	0	0	0	0	0	0	0	0	0	0	10500	0	0	0	0	0	0	0	0	0	0	0	0	0	0	0
ASV_31	0	0	0	0	0	0	0	0	0	0	0	0	0	0	0	0	0	0	0	0	0	10078	0	0	0	0	0	0	0	0	0	0	0	0	0	0	0	0	0	0	0	0	0	0	0	0	0	0	0
ASV_32	0	0	0	0	0	0	0	19	0	0	0	0	0	0	0	24	0	0	0	0	0	0	0	17	0	0	0	0	0	0	0	9520	0	0	0	0	0	0	0	15	0	0	0	0	0	0	0	0	0
ASV_33	0	0	8573	0	0	0	0	0	0	0	0	0	0	0	0	0	0	0	0	0	0	0	0	0	0	0	0	0	0	0	0	0	0	0	0	0	0	0	0	0	0	0	0	0	0	0	0	0	0
ASV_34	953	0	0	0	0	0	355	0	0	0	0	0	0	0	0	0	0	451	0	0	0	0	0	0	0	0	0	0	0	2275	0	0	4261	0	0	0	0	0	0	0	0	0	0	0	0	0	0	0	0
ASV_35	0	0	0	7068	0	0	0	0	0	0	0	0	0	0	0	0	0	0	0	0	0	0	0	0	0	0	0	0	0	0	0	0	0	0	0	0	0	0	0	0	0	0	0	0	0	0	0	0	0
ASV_36	0	0	0	0	0	0	6351	0	0	0	0	0	0	0	0	0	0	0	0	0	0	0	0	0	0	0	0	0	0	0	0	0	0	0	0	0	0	0	0	0	8	0	0	0	0	0	0	0	0
ASV_37	0	0	0	0	0	0	0	0	0	0	0	0	0	6202	0	0	0	0	0	0	0	0	0	0	0	0	0	0	0	0	0	0	0	0	0	0	0	0	0	0	0	0	0	0	0	0	0	0	0
ASV_38	0	0	0	0	0	0	0	0	0	0	0	0	0	0	0	0	0	0	0	0	0	0	0	0	0	0	0	0	0	0	0	0	0	0	0	6175	0	0	0	0	0	0	0	0	0	0	0	0	0
ASV_39	0	0	0	0	0	0	0	0	0	0	0	0	0	0	0	0	0	0	0	0	0	0	0	0	0	0	0	0	0	0	0	0	5	0	0	0	0	0	0	0	0	0	0	0	0	0	0	0	6047
ASV_40	0	0	0	0	0	0	0	0	0	0	0	0	0	1344	0	0	0	0	0	0	0	0	0	0	0	0	0	0	0	0	0	0	0	0	0	0	0	0	4253	0	0	0	0	0	0	0	0	0	0
ASV_41	0	0	0	0	0	0	0	0	0	0	0	0	0	0	0	0	0	0	0	0	0	0	0	0	0	0	0	0	0	0	0	0	0	0	0	0	0	0	5194	0	0	0	0	0	0	0	0	0	0
ASV_42	0	0	0	0	5155	0	0	0	0	0	0	0	0	0	0	0	0	0	0	0	0	0	0	0	0	0	0	0	0	0	0	0	0	0	0	0	0	0	0	0	0	0	0	0	0	0	0	0	0
ASV_43	0	0	0	0	0	0	0	0	0	0	0	0	0	0	0	0	0	0	0	0	0	0	0	0	0	0	0	0	0	0	0	0	0	0	0	4988	0	0	0	0	0	0	0	0	0	0	0	0	0
ASV_44	0	0	4874	0	0	0	0	0	0	0	0	0	0	0	0	0	0	0	0	0	0	0	0	0	0	0	0	0	0	0	0	0	0	0	0	0	0	0	0	0	0	0	0	0	0	0	0	0	0
ASV_45	0	0	0	0	0	0	0	0	0	0	0	0	0	0	0	0	4692	0	0	0	0	0	0	0	0	0	0	0	0	0	0	0	0	0	0	0	0	0	0	0	0	0	0	0	0	0	0	0	0
ASV_46	0	0	0	0	0	0	0	0	0	0	0	0	0	0	0	0	0	0	0	0	0	0	0	4683	0	0	0	0	0	0	0	0	0	0	0	0	0	0	0	0	0	0	0	0	0	0	0	0	0
ASV_47	0	0	0	0	0	0	0	0	0	0	0	0	0	0	0	0	4628	0	0	0	0	0	0	0	0	0	0	0	0	0	0	0	0	0	0	0	0	0	0	0	0	0	0	0	0	0	0	0	0
ASV_48	0	0	0	0	0	0	0	0	0	0	0	0	0	0	0	0	0	0	0	0	0	0	0	0	0	0	0	0	0	0	4402	0	0	0	0	0	0	0	0	0	0	0	0	0	0	0	0	0	0
ASV_49	0	0	0	0	0	0	4385	0	0	0	0	0	0	0	0	0	0	0	0	0	0	0	0	0	0	0	0	0	0	0	0	0	0	0	0	0	0	0	0	0	0	0	0	0	0	0	0	0	0
ASV_50	0	0	4226	0	0	0	0	0	0	0	0	0	0	0	0	0	0	0	0	0	0	0	0	0	0	0	0	0	0	0	0	0	0	0	0	0	0	0	0	0	0	0	0	0	0	0	0	0	0
ASV_51	0	0	0	0	0	0	0	0	3	0	0	0	0	0	0	0	4066	0	0	0	0	0	0	0	0	0	0	0	0	0	0	0	0	0	0	0	0	0	0	0	0	0	0	0	0	0	0	0	0
ASV_52	0	0	0	0	0	0	0	0	0	0	0	0	0	0	0	0	0	0	0	0	0	0	0	0	0	0	0	0	0	0	0	0	0	0	0	0	4022	0	0	0	0	0	0	0	0	0	0	0	0
ASV_53	349	0	0	0	0	0	0	0	0	0	0	0	0	0	0	0	0	0	3630	0	0	0	0	0	0	0	0	0	0	0	0	0	0	0	0	0	0	0	0	0	0	0	0	0	0	0	0	0	0
ASV_54	0	0	0	0	0	0	3815	0	0	0	0	0	0	0	0	0	0	0	0	0	0	0	0	0	0	0	0	0	0	0	0	0	0	0	0	0	0	0	0	0	0	0	0	0	0	0	0	0	0
ASV_55	0	0	0	0	0	0	0	0	0	0	0	1842	0	1859	0	0	0	0	0	0	0	0	0	0	0	0	0	0	0	0	0	0	0	0	0	0	0	0	0	0	0	0	0	0	0	0	0	0	0
ASV_56	0	0	0	0	8	0	0	0	0	0	0	0	9	0	0	0	0	0	0	0	0	0	0	0	0	0	0	0	0	0	0	0	0	0	0	0	0	0	0	0	0	0	0	0	3626	0	0	0	0
ASV_57	0	0	0	0	0	0	526	0	0	0	0	0	0	0	0	0	0	0	0	0	0	0	0	0	0	0	0	0	0	0	0	0	0	0	0	0	0	0	0	0	2915	0	0	0	0	0	0	0	0
ASV_58	0	0	0	0	0	0	0	0	0	0	0	0	0	0	0	0	0	0	0	0	0	0	0	3305	0	0	0	0	0	0	0	0	0	0	0	0	0	0	0	0	0	0	0	0	0	0	0	0	0
ASV_59	0	0	0	0	0	0	0	0	0	0	0	0	0	0	0	0	0	0	0	0	0	0	0	0	0	0	0	0	0	0	0	0	0	0	0	0	3285	0	0	0	0	0	0	0	0	0	0	0	0
ASV_60	0	0	0	0	10	0	0	0	0	0	0	0	0	0	0	0	0	0	0	0	0	0	0	0	0	0	0	0	0	0	3160	0	0	0	0	0	0	0	0	0	0	0	0	0	0	0	0	0	0
ASV_61	0	0	0	0	0	0	0	0	0	0	0	0	0	0	0	0	0	0	0	0	0	0	0	0	0	0	0	0	0	0	0	0	0	3104	0	0	0	0	0	0	0	0	0	0	0	0	0	0	0
ASV_62	0	0	0	0	0	0	0	0	0	0	0	0	0	0	0	0	0	0	0	0	0	0	0	0	0	0	0	0	0	0	0	0	0	0	0	2872	0	0	0	0	0	0	0	0	0	0	0	0	0
ASV_63	0	0	0	0	0	0	0	0	0	0	0	0	0	2855	0	0	0	0	0	0	0	0	0	0	0	0	0	0	0	0	0	0	0	0	0	0	0	0	0	0	0	0	0	0	0	0	0	0	0
ASV_64	0	0	0	0	0	0	0	0	0	0	0	0	0	0	0	0	0	0	0	0	0	0	0	0	0	0	2516	0	0	0	3	0	0	0	0	0	0	0	0	0	0	0	0	0	0	0	0	0	0
ASV_65	0	0	0	0	0	0	0	0	0	0	0	0	0	0	0	0	0	0	0	0	0	0	0	0	0	0	0	0	0	0	0	0	0	0	0	2174	0	0	0	0	0	0	0	0	0	0	0	0	0
ASV_66	0	0	0	0	0	0	0	0	0	0	0	0	0	0	0	0	2172	0	0	0	0	0	0	0	0	0	0	0	0	0	0	0	0	0	0	0	0	0	0	0	0	0	0	0	0	0	0	0	0
ASV_67	0	0	0	0	0	0	0	0	0	0	0	0	0	0	0	0	0	0	0	0	0	0	0	2172	0	0	0	0	0	0	0	0	0	0	0	0	0	0	0	0	0	0	0	0	0	0	0	0	0
ASV_68	0	0	0	109	0	0	0	0	0	0	0	0	0	0	0	0	0	0	0	0	0	0	0	0	2021	0	0	0	0	0	0	0	0	0	0	0	0	0	0	0	0	0	0	0	0	0	0	0	0
ASV_69	0	0	0	0	0	0	0	0	0	0	0	0	0	0	0	0	0	0	0	0	2082	0	0	0	0	0	0	0	0	0	0	0	0	0	0	0	0	0	0	0	0	0	0	0	0	0	0	0	0
ASV_70	0	0	0	0	0	0	0	0	0	0	0	0	0	0	0	0	0	0	0	0	0	0	0	0	0	0	0	0	0	0	0	0	0	0	0	0	0	0	0	0	0	0	0	0	0	0	0	0	0
ASV_71	0	0	0	0	0	0	0	0	0	0	0	0	0	0	0	0	0	0	0	0	0	0	0	0	0	0	0	0	0	0	0	0	0	0	0	0	0	0	0	0	0	0	0	1984	0	0	0	0	0
ASV_72	0	0	0	0	0	0	612	0	0	0	0	0	0	0	0	0	0	0	0	0	0	0	0	0	103	0	0	0	0	357	0	0	0	0	0	0	0	0	0	0	19	0	0	0	9	0	0	817	0
ASV_73	0	0	0	0	0	0	0	0	0	0	0	0	0	0	0	0	0	0	0	0	0	0	0	0	0	0	0	0	0	0	0	0	0	0	0	0	0	1688	0	0	0	0	0	0	0	0	0	0	0
ASV_74	0	0	0	0	1655	0	0	0	0	0	0	0	0	0	0	0	0	0	0	0	0	0	0	0	0	0	0	0	0	0	0	0	0	0	0	0	0	0	0	0	0	0	0	0	0	0	0	0	0
ASV_75	0	0	0	0	0	0	0	0	0	0	0	0	0	0	0	0	0	0	0	0	0	0	0	0	0	0	0	0	0	0	0	0	0	0	0	1649	0	0	0	0	0	0	0	0	0	0	0	0	0
ASV_76	0	0	0	0	1623	0	0	0	0	0	0	0	0	0	0	0	0	0	0	0	0	0	0	0	0	0	0	0	0	0	0	0	0	0	0	0	0	0	0	0	0	0	0	0	0	0	0	0	0
ASV_77	0	0	0	0	0	0	0	0	0	0	0	0	0	0	0	0	0	0	0	0	0	0	0	0	0	0	0	0	0	0	0	1526	0	0	0	0	0	0	0	0	0	0	0	0	0	0	0	0	0
ASV_78	0	0	0	0	0	0	0	0	0	0	0	0	0	0	0	0	0	0	0	0	0	0	0	0	0	0	0	0	0	0	0	0	0	0	0	0	0	1426	0	0	0	0	0	0	0	0	0	0	0
ASV_79	0	0	0	0	0	0	0	0	0	0	0	0	0	0	0	0	0	0	0	0	0	0	0	0	1343	0	0	0	0	0	0	0	0	0	0	0	0	0	0	0	0	0	0	0	0	0	0	0	0
ASV_80	0	0	0	0	1333	0	0	0	0	0	0	0	0	0	0	0	0	0	0	0	0	0	0	0	0	0	0	0	0	0	0	0	0	0	0	0	0	0	0	0	0	0	0	0	0	0	0	0	0
ASV_81	0	0	0	0	0	0	0	0	0	0	0	0	0	0	0	0	0	0	0	0	0	0	0	0	0	0	0	0	0	0	0	0	0	1332	0	0	0	0	0	0	0	0	0	0	0	0	0	0	0
ASV_82	1284	0	0	0	0	0	0	0	0	0	0	0	0	0	0	0	0	0	0	0	0	0	0	0	0	0	0	0	0	0	0	0	0	0	0	0	0	0	0	0	0	0	0	0	0	0	0	0	0
ASV_83	0	0	0	0	0	0	0	0	0	0	0	0	0	0	1230	0	0	0	0	0	0	0	0	0	0	0	0	0	0	0	0	0	0	0	0	0	0	0	0	0	0	0	0	0	0	0	0	0	0
ASV_84	0	0	0	0	0	0	0	0	0	0	0	0	0	0	0	0	0	0	0	0	0	0	0	0	0	0	0	0	0	0	1227	0	0	0	0	0	0	0	0	0	0	0	0	0	0	0	0	0	0
ASV_85	0	0	1217	0	0	0	0	0	0	0	0	0	0	0	0	0	0	0	0	0	0	0	0	0	0	0	0	0	0	0	0	0	0	0	0	0	0	0	0	0	0	0	0	0	0	0	0	0	0
ASV_86	0	0	0	0	0	0	0	0	0	0	0	0	0	0	0	0	0	0	0	0	0	0	0	0	0	0	0	0	0	0	0	0	0	0	0	0	0	0	0	0	0	0	0	0	0	0	0	0	1141
ASV_87	0	0	0	0	0	1101	0	0	0	0	0	0	0	0	0	0	0	0	0	0	0	0	0	0	0	0	0	0	0	0	0	0	0	0	0	0	0	0	0	0	0	0	0	0	0	0	0	0	0
ASV_88	0	0	0	0	0	0	0	0	0	0	0	0	0	0	0	0	1097	0	0	0	0	0	0	0	0	0	0	0	0	0	0	0	0	0	0	0	0	0	0	0	0	0	0	0	0	0	0	0	0
ASV_89	0	0	0	0	0	0	0	0	0	0	0	0	0	1055	0	0	0	0	0	0	0	0	0	0	0	0	0	0	0	0	0	0	0	0	0	0	0	0	0	0	0	0	0	0	0	0	0	0	0
ASV_90	0	0	0	0	0	0	0	0	0	0	0	0	0	0	0	0	895	0	0	0	0	0	0	0	0	0	0	0	0	0	0	0	0	0	0	0	0	0	0	0	0	0	0	0	0	0	81	0	0
ASV_91	0	0	0	0	952	0	0	0	0	0	0	0	0	0	0	0	0	0	0	0	0	0	0	0	0	0	0	0	0	0	0	0	0	0	0	0	0	0	0	0	0	0	0	0	0	0	0	0	0
ASV_92	0	0	0	0	930	0	0	0	0	0	0	0	0	0	0	0	0	0	0	0	0	0	0	0	0	0	0	0	0	0	0	0	0	0	0	0	0	0	0	0	0	0	0	0	0	0	0	0	0
ASV_93	0	0	0	0	0	0	0	0	0	0	0	0	0	0	0	0	0	0	0	0	0	0	0	0	0	0	0	0	0	0	0	0	0	0	0	910	0	0	0	0	0	0	0	0	0	0	0	0	0
ASV_94	0	0	0	0	908	0	0	0	0	0	0	0	0	0	0	0	0	0	0	0	0	0	0	0	0	0	0	0	0	0	0	0	0	0	0	0	0	0	0	0	0	0	0	0	0	0	0	0	0
ASV_95	884	0	0	0	0	0	0	0	0	0	0	0	0	0	0	0	0	0	0	0	0	0	0	0	0	0	0	0	0	0	0	0	0	0	0	0	0	0	0	0	0	0	0	0	0	0	0	0	0
ASV_96	0	0	0	0	0	0	0	0	0	0	0	0	0	0	0	0	0	0	0	0	0	0	0	0	0	0	0	0	0	0	0	0	0	0	0	0	0	0	0	0	0	0	0	0	0	0	0	0	0
ASV_97	0	0	0	0	0	0	0	0	0	0	0	0	0	0	0	0	0	0	0	0	0	0	0	0	0	0	0	0	0	0	0	0	0	0	0	0	0	0	0	0	0	0	859	0	0	0	0	0	0
ASV_98	0	0	0	0	0	0	0	0	0	0	0	0	0	0	0	0	0	0	0	0	0	0	0	0	0	0	0	0	0	0	0	0	0	0	0	0	0	841	0	0	0	0	0	0	0	0	0	0	0
ASV_99	0	0	0	0	0	0	0	0	0	0	0	0	0	834	0	0	0	0	0	0	0	0	0	0	0	0	0	0	0	0	0	0	0	0	0	0	0	0	0	0	0	0	0	0	0	0	0	0	0
ASV_100	0	0	0	0	0	818	0	0	0	0	0	0	0	0	0	0	0	0	0	0	0	0	0	0	0	0	0	0	0	0	0	0	0	0	0	0	0	0	0	0	0	0	0	0	0	0	0	0	0
ASV_101	0	0	0	0	0	0	0	0	0	0	0	0	0	815	0	0	0	0	0	0	0	0	0	0	0	0	0	0	0	0	0	0	0	0	0	0	0	0	0	0	0	0	0	0	0	0	0	0	0
ASV_102	0	0	0	0	0	0	0	0	0	0	0	810	0	0	0	0	0	0	0	0	0	0	0	0	0	0	0	0	0	0	0	0	0	0	0	0	0	0	0	0	0	0	0	0	0	0	0	0	0
ASV_103	0	0	0	0	0	0	0	0	0	0	0	0	0	0	0	0	0	0	0	0	0	0	0	0	0	0	0	0	0	0	0	0	796	0	0	0	0	0	0	0	0	0	0	0	0	0	0	0	0
ASV_104	0	0	0	0	0	0	0	0	0	0	0	0	0	0	0	0	0	0	0	0	0	0	0	0	0	0	0	0	0	0	0	725	0	0	0	0	0	0	0	0	0	0	0	0	0	0	0	0	0
ASV_105	0	0	0	0	0	0	0	0	0	0	0	0	0	0	0	0	0	0	0	0	0	0	0	0	0	0	0	0	0	0	0	0	0	0	0	0	0	0	0	0	0	0	0	0	0	0	0	0	0
ASV_106	0	0	0	0	0	0	0	0	0	0	0	664	0	0	0	0	0	0	0	0	0	0	0	0	0	0	0	0	0	0	0	0	0	0	0	0	0	0	0	0	0	0	0	0	0	0	0	0	0
ASV_107	0	0	0	0	0	0	0	0	0	0	0	634	0	0	0	0	0	0	0	0	0	0	0	0	0	0	0	0	0	0	0	0	0	0	0	0	0	0	0	0	0	0	0	0	0	0	0	0	0
ASV_108	0	0	0	0	0	0	0	0	0	0	0	0	0	0	0	0	0	0	0	0	0	0	0	0	0	0	0	0	0	0	0	0	0	0	0	623	0	0	0	0	0	0	0	0	0	0	0	0	0
ASV_109	0	0	0	0	0	0	0	0	0	0	0	616	0	0	0	0	0	0	0	0	0	0	0	0	0	0	0	0	0	0	0	0	0	0	0	0	0	0	0	0	0	0	0	0	0	0	0	0	0
ASV_110	0	0	0	0	0	0	0	0	219	0	0	0	0	0	0	0	0	0	0	0	0	0	0	0	0	0	0	0	0	0	0	0	395	0	0	0	0	0	0	0	0	0	0	0	0	0	0	0	0
ASV_111	0	0	0	0	0	0	0	0	0	0	0	0	0	0	0	0	0	0	0	0	0	0	0	0	0	0	0	0	0	0	0	0	0	0	0	0	0	605	0	0	0	0	0	0	0	0	0	0	0
ASV_112	0	0	0	0	0	0	0	0	0	0	0	0	0	0	0	0	0	0	0	0	0	0	0	0	0	0	0	0	0	0	0	0	0	0	0	0	0	0	0	0	0	599	0	0	0	0	0	0	0
ASV_113	0	0	0	24	0	0	190	0	0	0	0	0	0	0	0	0	0	0	0	0	0	0	0	0	0	0	0	0	0	0	0	0	0	0	0	0	0	0	0	0	0	0	0	0	0	0	0	0	0
ASV_114	0	0	0	0	0	0	0	0	83	0	0	0	0	0	0	0	0	0	0	0	0	0	0	0	0	0	0	0	0	0	0	0	0	0	0	0	450	0	0	0	0	0	0	0	0	0	0	0	0
ASV_115	0	0	0	0	0	0	0	0	0	0	0	0	0	0	0	0	0	0	0	0	0	0	0	0	0	0	0	0	0	0	0	0	526	0	0	0	0	0	0	0	0	0	0	0	0	0	0	0	0
ASV_116	0	0	0	0	0	0	0	0	0	0	0	0	0	0	0	0	0	0	0	0	0	0	0	0	0	0	0	0	0	0	0	0	0	0	0	0	0	506	0	0	0	0	0	0	0	0	0	0	0
ASV_117	0	0	0	0	0	0	0	0	0	0	0	0	0	0	0	0	0	0	0	0	0	0	0	0	0	0	0	0	0	0	0	0	0	0	0	0	501	0	0	0	0	0	0	0	0	0	0	0	0
ASV_118	0	0	0	0	0	0	0	0	0	0	0	0	0	0	0	0	492	0	0	0	0	0	0	0	0	0	0	0	0	0	0	0	0	0	0	0	0	0	0	0	0	0	0	0	0	0	0	0	0
ASV_119	0	0	0	0	0	0	0	0	0	0	0	0	0	0	0	0	0	489	0	0	0	0	0	0	0	0	0	0	0	0	0	0	0	0	0	0	0	0	0	0	0	0	0	0	0	0	0	0	0
ASV_120	0	0	0	0	0	0	0	0	0	0	0	0	0	0	0	0	0	0	0	472	0	0	0	0	0	0	0	0	0	0	0	0	0	0	0	0	0	0	0	0	0	0	0	0	0	0	0	0	0
ASV_121	0	0	0	0	0	0	0	0	0	0	0	0	0	0	0	0	0	0	0	0	0	0	0	0	0	0	0	0	0	0	0	0	0	0	0	0	0	0	0	454	0	0	0	0	0	0	0	0	0
ASV_122	0	0	0	0	0	0	0	0	0	0	0	0	0	0	0	0	0	0	0	0	0	0	0	0	0	0	0	0	0	0	0	0	0	0	0	0	0	0	0	0	444	0	0	0	0	0	0	0	0
ASV_123	0	0	0	0	0	0	0	0	443	0	0	0	0	0	0	0	0	0	0	0	0	0	0	0	0	0	0	0	0	0	0	0	0	0	0	0	0	0	0	0	0	0	0	0	0	0	0	0	0
ASV_124	0	0	0	0	0	0	0	0	0	0	0	0	0	0	0	0	0	0	0	0	0	0	0	0	0	0	0	0	0	0	0	0	430	0	0	0	0	0	0	0	0	0	0	0	0	0	0	0	0
ASV_125	0	0	0	0	0	0	0	0	0	0	0	0	0	0	0	0	0	0	0	0	0	0	0	0	0	0	0	0	0	0	0	0	0	0	0	0	0	0	0	0	0	0	0	0	0	0	0	0	424
ASV_126	410	0	0	0	0	0	0	0	0	0	0	0	0	0	0	0	0	0	0	0	0	0	0	0	0	0	0	0	0	0	0	0	0	0	0	0	0	0	0	0	0	0	0	0	0	0	0	0	0
ASV_127	408	0	0	0	0	0	0	0	0	0	0	0	0	0	0	0	0	0	0	0	0	0	0	0	0	0	0	0	0	0	0	0	0	0	0	0	0	0	0	0	0	0	0	0	0	0	0	0	0
ASV_128	0	0	0	0	0	0	0	0	403	0	0	0	0	0	0	0	0	0	0	0	0	0	0	0	0	0	0	0	0	0	0	0	0	0	0	0	0	0	0	0	0	0	0	0	0	0	0	0	0
ASV_129	392	0	0	0	0	0	0	0	0	0	0	0	0	0	0	0	0	0	0	0	0	0	0	0	0	0	0	0	0	0	0	0	0	0	0	0	0	0	0	0	0	0	0	0	0	0	0	0	0
ASV_130	388	0	0	0	0	0	0	0	0	0	0	0	0	0	0	0	0	0	0	0	0	0	0	0	0	0	0	0	0	0	0	0	0	0	0	0	0	0	0	0	0	0	0	0	0	0	0	0	0
ASV_131	0	0	0	0	0	0	0	0	0	0	0	0	0	0	0	0	0	0	0	0	0	0	0	0	0	0	385	0	0	0	0	0	0	0	0	0	0	0	0	0	0	0	0	0	0	0	0	0	0
ASV_132	0	0	0	0	0	0	0	0	0	0	0	0	0	0	0	0	0	0	0	0	0	0	0	0	0	0	0	0	0	0	0	0	0	0	0	0	0	0	0	0	380	0	0	0	0	0	0	0	0
ASV_133	0	0	0	0	0	0	0	0	0	0	0	0	0	0	0	0	0	0	0	0	0	0	0	0	0	0	375	0	0	0	0	0	0	0	0	0	0	0	0	0	0	0	0	0	0	0	0	0	0
ASV_134	372	0	0	0	0	0	0	0	0	0	0	0	0	0	0	0	0	0	0	0	0	0	0	0	0	0	0	0	0	0	0	0	0	0	0	0	0	0	0	0	0	0	0	0	0	0	0	0	0
ASV_135	370	0	0	0	0	0	0	0	0	0	0	0	0	0	0	0	0	0	0	0	0	0	0	0	0	0	0	0	0	0	0	0	0	0	0	0	0	0	0	0	0	0	0	0	0	0	0	0	0
ASV_136	0	0	0	0	0	0	0	0	0	0	0	0	0	0	0	0	0	0	0	0	0	0	0	0	0	0	0	0	0	0	0	0	0	0	0	0	0	369	0	0	0	0	0	0	0	0	0	0	0
ASV_137	0	0	0	0	0	0	0	0	0	0	0	0	0	0	0	0	347	0	0	0	0	0	0	0	0	0	0	0	0	0	0	0	0	0	0	0	0	0	0	0	0	0	0	0	0	0	0	0	0
ASV_138	0	0	0	0	0	0	0	0	0	0	0	0	0	0	0	0	0	0	0	0	0	0	0	0	0	0	0	0	0	0	0	0	0	0	0	0	0	0	0	0	339	0	0	0	0	0	0	0	0
ASV_139	335	0	0	0	0	0	0	0	0	0	0	0	0	0	0	0	0	0	0	0	0	0	0	0	0	0	0	0	0	0	0	0	0	0	0	0	0	0	0	0	0	0	0	0	0	0	0	0	0
ASV_140	0	0	0	0	0	0	0	0	0	0	0	0	0	0	0	0	0	0	0	0	0	0	0	0	0	0	327	0	0	0	0	0	0	0	0	0	0	0	0	0	0	0	0	0	0	0	0	0	0
ASV_141	0	0	0	0	0	0	0	0	0	0	0	0	0	0	0	0	0	0	0	0	0	0	0	0	0	0	0	0	0	0	0	0	0	0	0	0	0	0	0	0	319	0	0	0	0	0	0	0	0
ASV_142	316	0	0	0	0	0	0	0	0	0	0	0	0	0	0	0	0	0	0	0	0	0	0	0	0	0	0	0	0	0	0	0	0	0	0	0	0	0	0	0	0	0	0	0	0	0	0	0	0
ASV_143	313	0	0	0	0	0	0	0	0	0	0	0	0	0	0	0	0	0	0	0	0	0	0	0	0	0	0	0	0	0	0	0	0	0	0	0	0	0	0	0	0	0	0	0	0	0	0	0	0
ASV_144	0	0	0	0	0	0	0	0	0	0	0	0	0	139	0	0	0	0	0	0	0	0	0	0	0	19	0	0	0	153	0	0	0	0	0	0	0	0	0	0	0	0	0	0	0	0	0	0	0
ASV_145	310	0	0	0	0	0	0	0	0	0	0	0	0	0	0	0	0	0	0	0	0	0	0	0	0	0	0	0	0	0	0	0	0	0	0	0	0	0	0	0	0	0	0	0	0	0	0	0	0
ASV_146	232	0	0	0	0	18	0	0	0	0	0	0	0	11	0	0	0	0	0	0	0	0	0	0	0	0	0	7	0	0	0	0	23	0	0	0	15	0	0	0	0	0	0	0	0	0	0	0	0
ASV_147	301	0	0	0	0	0	0	0	0	0	0	0	0	0	0	0	0	0	0	0	0	0	0	0	0	0	0	0	0	0	0	0	0	0	0	0	0	0	0	0	0	0	0	0	0	0	0	0	0
ASV_148	0	0	0	0	0	0	0	0	0	0	0	0	0	0	0	0	0	0	0	0	0	0	0	0	0	0	0	0	0	0	0	0	0	0	0	0	0	0	0	0	298	0	0	0	0	0	0	0	0
ASV_149	0	0	0	0	0	0	0	0	0	0	0	0	0	0	0	0	0	0	0	0	0	0	0	0	0	0	0	0	0	0	0	0	0	0	0	0	0	0	0	0	0	0	0	0	0	0	0	0	0
ASV_150	0	0	0	0	0	0	0	0	0	0	0	0	0	0	0	0	0	0	0	0	0	0	0	0	0	0	0	0	0	0	0	290	0	0	0	0	0	0	0	0	0	0	0	0	0	0	0	0	0
ASV_151	0	0	0	0	0	0	0	0	0	0	0	0	0	0	0	0	0	0	0	0	0	0	0	0	0	0	0	0	0	0	0	0	0	0	0	0	0	0	0	0	289	0	0	0	0	0	0	0	0
ASV_152	0	0	0	0	0	0	0	0	0	0	0	0	0	283	0	0	0	0	0	0	0	0	0	0	0	0	0	0	0	0	0	0	0	0	0	0	0	0	0	0	0	0	0	0	0	0	0	0	0
ASV_153	278	0	0	0	0	0	0	0	0	0	0	0	0	0	0	0	0	0	0	0	0	0	0	0	0	0	0	0	0	0	0	0	0	0	0	0	0	0	0	0	0	0	0	0	0	0	0	0	0
ASV_154	0	0	0	0	0	0	0	0	0	0	0	0	0	278	0	0	0	0	0	0	0	0	0	0	0	0	0	0	0	0	0	0	0	0	0	0	0	0	0	0	0	0	0	0	0	0	0	0	0
ASV_155	270	0	0	0	0	0	0	0	0	0	0	0	0	0	0	0	0	0	0	0	0	0	0	0	0	0	0	0	0	0	0	0	0	0	0	0	0	0	0	0	0	0	0	0	0	0	0	0	0
ASV_156	0	0	0	0	0	0	0	0	0	0	0	0	0	0	0	0	0	0	0	0	0	0	0	0	0	0	0	0	262	0	0	0	0	0	0	0	0	0	0	0	0	0	0	0	0	0	0	0	0
ASV_157	0	0	0	0	0	0	0	0	261	0	0	0	0	0	0	0	0	0	0	0	0	0	0	0	0	0	0	0	0	0	0	0	0	0	0	0	0	0	0	0	0	0	0	0	0	0	0	0	0
ASV_158	257	0	0	0	0	0	0	0	0	0	0	0	0	0	0	0	0	0	0	0	0	0	0	0	0	0	0	0	0	0	0	0	0	0	0	0	0	0	0	0	0	0	0	0	0	0	0	0	0
ASV_159	0	0	0	0	0	0	0	0	0	0	0	0	0	0	0	0	0	0	0	0	0	0	0	0	0	0	0	0	0	0	0	0	0	255	0	0	0	0	0	0	0	0	0	0	0	0	0	0	0
ASV_160	0	0	0	0	0	0	0	0	246	0	0	0	0	0	0	0	0	0	0	0	0	0	0	0	0	0	0	0	0	0	0	0	0	0	0	0	0	0	0	0	0	0	0	0	0	0	0	0	0
ASV_161	244	0	0	0	0	0	0	0	0	0	0	0	0	0	0	0	0	0	0	0	0	0	0	0	0	0	0	0	0	0	0	0	0	0	0	0	0	0	0	0	0	0	0	0	0	0	0	0	0
ASV_162	0	0	0	0	0	0	0	0	0	0	0	0	0	0	0	0	0	0	0	0	0	0	0	0	0	0	0	0	0	0	0	0	0	0	0	0	0	0	0	0	0	0	0	0	0	0	0	243	0
ASV_163	240	0	0	0	0	0	0	0	0	0	0	0	0	0	0	0	0	0	0	0	0	0	0	0	0	0	0	0	0	0	0	0	0	0	0	0	0	0	0	0	0	0	0	0	0	0	0	0	0
ASV_164	238	0	0	0	0	0	0	0	0	0	0	0	0	0	0	0	0	0	0	0	0	0	0	0	0	0	0	0	0	0	0	0	0	0	0	0	0	0	0	0	0	0	0	0	0	0	0	0	0
ASV_165	0	0	0	0	0	0	0	0	238	0	0	0	0	0	0	0	0	0	0	0	0	0	0	0	0	0	0	0	0	0	0	0	0	0	0	0	0	0	0	0	0	0	0	0	0	0	0	0	0
ASV_166	234	0	0	0	0	0	0	0	0	0	0	0	0	0	0	0	0	0	0	0	0	0	0	0	0	0	0	0	0	0	0	0	0	0	0	0	0	0	0	0	0	0	0	0	0	0	0	0	0
ASV_167	229	0	0	0	0	0	0	0	0	0	0	0	0	0	0	0	0	0	0	0	0	0	0	0	0	0	0	0	0	0	0	0	0	0	0	0	0	0	0	0	0	0	0	0	0	0	0	0	0
ASV_168	0	0	0	0	0	0	0	0	0	0	0	0	0	0	0	0	0	0	0	0	0	0	0	0	0	0	0	0	0	0	0	0	0	0	0	0	0	0	0	0	0	0	223	0	0	0	0	0	0
ASV_169	0	0	0	222	0	0	0	0	0	0	0	0	0	0	0	0	0	0	0	0	0	0	0	0	0	0	0	0	0	0	0	0	0	0	0	0	0	0	0	0	0	0	0	0	0	0	0	0	0
ASV_170	220	0	0	0	0	0	0	0	0	0	0	0	0	0	0	0	0	0	0	0	0	0	0	0	0	0	0	0	0	0	0	0	0	0	0	0	0	0	0	0	0	0	0	0	0	0	0	0	0
ASV_171	0	0	0	0	0	0	0	0	0	0	0	0	0	0	0	0	0	219	0	0	0	0	0	0	0	0	0	0	0	0	0	0	0	0	0	0	0	0	0	0	0	0	0	0	0	0	0	0	0
ASV_172	218	0	0	0	0	0	0	0	0	0	0	0	0	0	0	0	0	0	0	0	0	0	0	0	0	0	0	0	0	0	0	0	0	0	0	0	0	0	0	0	0	0	0	0	0	0	0	0	0
ASV_173	0	0	0	0	0	0	0	0	0	0	0	0	0	0	0	0	0	0	0	0	0	0	0	0	0	0	0	0	0	0	0	216	0	0	0	0	0	0	0	0	0	0	0	0	0	0	0	0	0
ASV_174	215	0	0	0	0	0	0	0	0	0	0	0	0	0	0	0	0	0	0	0	0	0	0	0	0	0	0	0	0	0	0	0	0	0	0	0	0	0	0	0	0	0	0	0	0	0	0	0	0
ASV_175	0	0	0	0	0	0	0	0	0	0	0	0	0	0	0	0	0	0	0	0	0	0	0	0	0	0	0	0	0	0	0	0	0	0	0	0	0	0	0	0	0	0	0	212	0	0	0	0	0
ASV_176	0	0	0	0	0	0	0	0	0	0	0	0	0	0	0	0	0	0	0	0	0	0	0	0	0	0	0	0	0	0	0	0	0	0	0	0	0	208	0	0	0	0	0	0	0	0	0	0	0
ASV_177	0	0	0	0	0	0	0	0	0	0	0	0	0	0	0	0	0	0	0	0	0	0	0	0	0	0	0	0	0	0	0	0	0	0	0	0	0	0	203	0	0	0	0	0	0	0	0	0	0
ASV_178	202	0	0	0	0	0	0	0	0	0	0	0	0	0	0	0	0	0	0	0	0	0	0	0	0	0	0	0	0	0	0	0	0	0	0	0	0	0	0	0	0	0	0	0	0	0	0	0	0
ASV_179	0	0	0	0	0	0	201	0	0	0	0	0	0	0	0	0	0	0	0	0	0	0	0	0	0	0	0	0	0	0	0	0	0	0	0	0	0	0	0	0	0	0	0	0	0	0	0	0	0
ASV_180	200	0	0	0	0	0	0	0	0	0	0	0	0	0	0	0	0	0	0	0	0	0	0	0	0	0	0	0	0	0	0	0	0	0	0	0	0	0	0	0	0	0	0	0	0	0	0	0	0
ASV_181	0	0	0	0	0	0	0	0	0	0	0	0	0	0	0	0	0	0	0	0	0	0	0	0	0	0	0	0	0	0	0	0	200	0	0	0	0	0	0	0	0	0	0	0	0	0	0	0	0
ASV_182	0	0	0	0	0	0	0	0	0	0	0	0	0	0	0	0	0	0	0	0	0	0	0	0	0	0	0	0	0	0	0	0	0	0	0	0	0	0	0	0	0	0	200	0	0	0	0	0	0
ASV_183	0	0	0	0	0	0	0	0	0	0	0	0	0	0	0	0	0	0	0	0	0	0	0	0	0	0	0	0	0	0	0	0	0	0	0	0	0	0	199	0	0	0	0	0	0	0	0	0	0
ASV_184	0	0	0	0	0	0	0	0	0	0	0	0	0	0	0	0	0	0	0	0	0	0	0	0	0	0	0	0	0	0	0	0	0	0	0	0	0	198	0	0	0	0	0	0	0	0	0	0	0
ASV_185	0	0	195	0	0	0	0	0	0	0	0	0	0	0	0	0	0	0	0	0	0	0	0	0	0	0	0	0	0	0	0	0	0	0	0	0	0	0	0	0	0	0	0	0	0	0	0	0	0
ASV_186	0	0	0	0	0	0	0	0	0	0	0	0	0	0	0	0	0	0	0	0	0	0	0	0	0	0	0	0	0	0	0	0	193	0	0	0	0	0	0	0	0	0	0	0	0	0	0	0	0
ASV_187	189	0	0	0	0	0	0	0	0	0	0	0	0	0	0	0	0	0	0	0	0	0	0	0	0	0	0	0	0	0	0	0	0	0	0	0	0	0	0	0	0	0	0	0	0	0	0	0	0
ASV_188	189	0	0	0	0	0	0	0	0	0	0	0	0	0	0	0	0	0	0	0	0	0	0	0	0	0	0	0	0	0	0	0	0	0	0	0	0	0	0	0	0	0	0	0	0	0	0	0	0
ASV_189	0	0	0	0	0	0	0	0	0	0	0	0	0	0	0	0	0	0	0	0	0	0	0	0	188	0	0	0	0	0	0	0	0	0	0	0	0	0	0	0	0	0	0	0	0	0	0	0	0
ASV_190	179	0	0	0	0	0	0	0	0	0	0	0	0	0	0	0	0	0	0	0	0	0	0	0	0	0	0	0	0	0	0	0	0	0	0	0	0	0	0	0	0	0	0	0	0	0	0	0	0
ASV_191	0	0	0	0	0	0	0	0	0	0	0	0	0	0	0	0	0	0	0	168	0	0	0	0	0	0	0	0	0	0	0	0	0	0	0	0	0	0	0	0	0	0	0	0	0	0	0	0	0
ASV_192	0	0	0	0	0	0	0	0	0	0	0	0	0	0	0	0	0	0	0	0	0	0	0	0	0	0	0	0	0	0	0	0	167	0	0	0	0	0	0	0	0	0	0	0	0	0	0	0	0
ASV_193	0	0	165	0	0	0	0	0	0	0	0	0	0	0	0	0	0	0	0	0	0	0	0	0	0	0	0	0	0	0	0	0	0	0	0	0	0	0	0	0	0	0	0	0	0	0	0	0	0
ASV_194	0	0	0	0	0	0	0	0	0	0	0	0	0	0	0	0	0	161	0	0	0	0	0	0	0	0	0	0	0	0	0	0	0	0	0	0	0	0	0	0	0	0	0	0	0	0	0	0	0
ASV_195	0	0	0	0	0	0	0	0	0	0	0	0	0	0	0	0	0	0	0	0	0	0	0	0	0	0	0	0	0	0	0	0	0	0	0	0	0	159	0	0	0	0	0	0	0	0	0	0	0
ASV_196	0	0	0	0	0	0	0	0	0	0	0	0	0	0	0	0	159	0	0	0	0	0	0	0	0	0	0	0	0	0	0	0	0	0	0	0	0	0	0	0	0	0	0	0	0	0	0	0	0
ASV_197	0	0	0	0	0	0	0	0	0	0	0	0	0	0	0	0	0	0	0	0	0	0	0	0	0	0	0	0	0	0	0	0	0	0	0	0	0	0	0	150	0	0	0	0	0	0	0	0	0
ASV_198	0	0	0	0	0	0	0	0	0	0	0	0	0	0	0	0	147	0	0	0	0	0	0	0	0	0	0	0	0	0	0	0	0	0	0	0	0	0	0	0	0	0	0	0	0	0	0	0	0
ASV_199	144	0	0	0	0	0	0	0	0	0	0	0	0	0	0	0	0	0	0	0	0	0	0	0	0	0	0	0	0	0	0	0	0	0	0	0	0	0	0	0	0	0	0	0	0	0	0	0	0
ASV_200	0	0	0	0	0	0	0	0	0	0	0	0	0	0	0	0	0	0	0	0	142	0	0	0	0	0	0	0	0	0	0	0	0	0	0	0	0	0	0	0	0	0	0	0	0	0	0	0	0
ASV_201	0	0	0	0	0	0	0	0	0	0	0	0	0	0	0	0	0	0	0	0	0	140	0	0	0	0	0	0	0	0	0	0	0	0	0	0	0	0	0	0	0	0	0	0	0	0	0	0	0
ASV_202	0	0	0	0	0	0	137	0	0	0	0	0	0	0	0	0	0	0	0	0	0	0	0	0	0	0	0	0	0	0	0	0	0	0	0	0	0	0	0	0	0	0	0	0	0	0	0	0	0
ASV_203	0	0	0	0	0	0	0	0	0	0	0	137	0	0	0	0	0	0	0	0	0	0	0	0	0	0	0	0	0	0	0	0	0	0	0	0	0	0	0	0	0	0	0	0	0	0	0	0	0
ASV_204	0	0	0	0	0	0	0	0	0	0	39	0	0	0	0	0	0	0	0	0	0	0	0	0	0	0	36	0	0	0	0	0	0	0	0	0	0	0	0	40	0	0	0	0	0	0	0	0	0
ASV_205	0	0	0	130	0	0	0	0	0	0	0	0	0	0	0	0	0	0	0	0	0	0	0	0	0	0	0	0	0	0	0	0	0	0	0	0	0	0	0	0	0	0	0	0	0	0	0	0	0
ASV_206	0	0	0	0	0	0	0	0	0	0	0	0	0	0	0	0	0	0	0	0	0	0	0	0	0	0	0	0	129	0	0	0	0	0	0	0	0	0	0	0	0	0	0	0	0	0	0	0	0
ASV_207	0	0	0	0	0	0	0	0	0	0	0	0	0	0	0	0	0	0	0	0	0	128	0	0	0	0	0	0	0	0	0	0	0	0	0	0	0	0	0	0	0	0	0	0	0	0	0	0	0
ASV_208	0	0	0	0	0	0	0	0	0	0	0	0	0	0	0	0	0	0	0	0	0	0	0	0	0	0	0	0	0	0	0	0	0	0	0	0	127	0	0	0	0	0	0	0	0	0	0	0	0
ASV_209	0	0	0	0	0	0	0	0	0	0	0	0	0	0	0	0	0	126	0	0	0	0	0	0	0	0	0	0	0	0	0	0	0	0	0	0	0	0	0	0	0	0	0	0	0	0	0	0	0
ASV_210	0	0	0	0	0	0	0	0	0	0	0	124	0	0	0	0	0	0	0	0	0	0	0	0	0	0	0	0	0	0	0	0	0	0	0	0	0	0	0	0	0	0	0	0	0	0	0	0	0
ASV_211	123	0	0	0	0	0	0	0	0	0	0	0	0	0	0	0	0	0	0	0	0	0	0	0	0	0	0	0	0	0	0	0	0	0	0	0	0	0	0	0	0	0	0	0	0	0	0	0	0
ASV_212	0	0	0	0	0	0	0	0	0	0	0	0	0	0	0	122	0	0	0	0	0	0	0	0	0	0	0	0	0	0	0	0	0	0	0	0	0	0	0	0	0	0	0	0	0	0	0	0	0
ASV_213	0	0	122	0	0	0	0	0	0	0	0	0	0	0	0	0	0	0	0	0	0	0	0	0	0	0	0	0	0	0	0	0	0	0	0	0	0	0	0	0	0	0	0	0	0	0	0	0	0
ASV_214	0	0	0	0	0	0	0	0	0	0	0	0	0	0	0	0	0	0	0	0	0	0	0	0	0	0	0	0	0	0	0	0	119	0	0	0	0	0	0	0	0	0	0	0	0	0	0	0	0
ASV_215	0	0	0	0	0	0	0	0	0	0	0	0	0	0	0	0	0	0	0	0	0	0	0	0	0	0	0	0	0	0	0	0	0	0	0	0	0	0	0	0	0	0	0	0	0	0	0	0	0
ASV_216	0	0	0	0	0	0	118	0	0	0	0	0	0	0	0	0	0	0	0	0	0	0	0	0	0	0	0	0	0	0	0	0	0	0	0	0	0	0	0	0	0	0	0	0	0	0	0	0	0
ASV_217	0	0	0	0	0	0	0	0	0	0	0	0	0	0	0	0	0	0	0	0	0	116	0	0	0	0	0	0	0	0	0	0	0	0	0	0	0	0	0	0	0	0	0	0	0	0	0	0	0
ASV_218	112	0	0	0	0	0	0	0	0	0	0	0	0	0	0	0	0	0	0	0	0	0	0	0	0	0	0	0	0	0	0	0	0	0	0	0	0	0	0	0	0	0	0	0	0	0	0	0	0
ASV_219	0	0	0	0	0	0	0	0	0	0	0	0	0	0	0	0	0	108	0	0	0	0	0	0	0	0	0	0	0	0	0	0	0	0	0	0	0	0	0	0	0	0	0	0	0	0	0	0	0
ASV_220	0	0	0	0	0	0	0	0	0	0	0	0	0	0	0	0	0	0	0	0	0	0	0	0	0	0	0	0	0	0	0	0	0	0	0	0	0	0	0	0	0	0	108	0	0	0	0	0	0
ASV_221	0	0	0	0	0	0	0	0	0	0	0	0	0	0	0	0	0	0	0	0	0	0	0	0	0	0	0	0	0	0	0	0	0	0	0	0	0	0	0	0	0	0	0	0	0	0	0	0	0
ASV_222	0	0	0	0	0	0	0	0	0	0	0	0	0	0	0	0	0	0	0	0	0	0	0	0	0	0	0	0	0	0	0	106	0	0	0	0	0	0	0	0	0	0	0	0	0	0	0	0	0
ASV_223	0	0	0	0	0	0	105	0	0	0	0	0	0	0	0	0	0	0	0	0	0	0	0	0	0	0	0	0	0	0	0	0	0	0	0	0	0	0	0	0	0	0	0	0	0	0	0	0	0
ASV_224	0	0	0	0	0	0	0	0	0	0	0	0	0	0	0	0	0	0	0	0	0	0	0	0	0	0	0	0	0	0	0	0	0	0	0	0	0	0	0	0	0	0	102	0	0	0	0	0	0
ASV_225	0	0	0	0	0	0	101	0	0	0	0	0	0	0	0	0	0	0	0	0	0	0	0	0	0	0	0	0	0	0	0	0	0	0	0	0	0	0	0	0	0	0	0	0	0	0	0	0	0
ASV_226	0	0	0	0	0	0	0	0	0	0	0	0	0	0	0	0	0	0	0	0	0	0	0	0	0	0	0	0	0	0	0	0	0	0	0	0	0	0	0	0	0	0	0	0	0	97	0	0	0
ASV_227	96	0	0	0	0	0	0	0	0	0	0	0	0	0	0	0	0	0	0	0	0	0	0	0	0	0	0	0	0	0	0	0	0	0	0	0	0	0	0	0	0	0	0	0	0	0	0	0	0
ASV_228	96	0	0	0	0	0	0	0	0	0	0	0	0	0	0	0	0	0	0	0	0	0	0	0	0	0	0	0	0	0	0	0	0	0	0	0	0	0	0	0	0	0	0	0	0	0	0	0	0
ASV_229	0	0	0	0	0	0	0	0	0	0	0	0	0	0	0	0	0	0	0	0	0	0	0	0	0	0	0	0	0	0	92	0	0	0	0	0	0	0	0	0	0	0	0	0	0	0	0	0	0
ASV_230	0	0	0	0	0	0	0	0	0	0	0	0	0	0	0	0	0	0	0	0	0	0	0	0	0	0	0	0	0	0	0	0	0	88	0	0	0	0	0	0	0	0	0	0	0	0	0	0	0
ASV_231	0	0	0	0	0	0	0	0	0	0	0	0	0	0	0	0	0	0	0	0	0	0	0	0	0	0	0	0	0	0	0	0	0	0	0	0	0	0	0	87	0	0	0	0	0	0	0	0	0
ASV_232	85	0	0	0	0	0	0	0	0	0	0	0	0	0	0	0	0	0	0	0	0	0	0	0	0	0	0	0	0	0	0	0	0	0	0	0	0	0	0	0	0	0	0	0	0	0	0	0	0
ASV_233	0	0	0	0	0	0	0	0	0	0	0	0	0	0	0	0	0	0	0	0	0	0	0	0	0	0	0	0	0	0	0	0	0	0	0	0	0	0	0	0	0	0	0	0	0	0	0	84	0
ASV_234	0	0	0	0	0	0	0	0	0	0	0	0	0	0	0	0	81	0	0	0	0	0	0	0	0	0	0	0	0	0	0	0	0	0	0	0	0	0	0	0	0	0	0	0	0	0	0	0	0
ASV_235	0	0	0	0	0	0	0	0	0	0	0	0	0	0	0	0	0	0	0	0	0	0	0	0	0	0	0	0	0	0	0	81	0	0	0	0	0	0	0	0	0	0	0	0	0	0	0	0	0
ASV_236	79	0	0	0	0	0	0	0	0	0	0	0	0	0	0	0	0	0	0	0	0	0	0	0	0	0	0	0	0	0	0	0	0	0	0	0	0	0	0	0	0	0	0	0	0	0	0	0	0
ASV_237	0	0	0	0	0	0	0	0	79	0	0	0	0	0	0	0	0	0	0	0	0	0	0	0	0	0	0	0	0	0	0	0	0	0	0	0	0	0	0	0	0	0	0	0	0	0	0	0	0
ASV_238	0	0	0	0	0	0	0	0	0	0	0	0	78	0	0	0	0	0	0	0	0	0	0	0	0	0	0	0	0	0	0	0	0	0	0	0	0	0	0	0	0	0	0	0	0	0	0	0	0
ASV_239	0	0	0	0	78	0	0	0	0	0	0	0	0	0	0	0	0	0	0	0	0	0	0	0	0	0	0	0	0	0	0	0	0	0	0	0	0	0	0	0	0	0	0	0	0	0	0	0	0
ASV_240	0	0	0	0	0	0	0	0	0	0	0	0	0	0	0	0	0	0	0	0	0	0	0	78	0	0	0	0	0	0	0	0	0	0	0	0	0	0	0	0	0	0	0	0	0	0	0	0	0
ASV_241	0	0	0	0	0	0	0	0	0	0	0	0	0	0	0	77	0	0	0	0	0	0	0	0	0	0	0	0	0	0	0	0	0	0	0	0	0	0	0	0	0	0	0	0	0	0	0	0	0
ASV_242	0	0	0	0	0	0	0	0	0	0	0	0	0	0	0	0	0	0	0	0	0	0	0	0	0	0	0	0	0	0	0	0	0	77	0	0	0	0	0	0	0	0	0	0	0	0	0	0	0
ASV_243	0	0	0	0	0	0	0	0	0	0	0	0	0	76	0	0	0	0	0	0	0	0	0	0	0	0	0	0	0	0	0	0	0	0	0	0	0	0	0	0	0	0	0	0	0	0	0	0	0
ASV_244	73	0	0	0	0	0	0	0	0	0	0	0	0	0	0	0	0	0	0	0	0	0	0	0	0	0	0	0	0	0	0	0	0	0	0	0	0	0	0	0	0	0	0	0	0	0	0	0	0
ASV_245	0	0	0	0	0	0	0	0	0	0	0	0	0	0	0	0	0	0	0	0	0	0	0	0	0	0	0	0	0	0	0	0	72	0	0	0	0	0	0	0	0	0	0	0	0	0	0	0	0
ASV_246	0	0	0	0	0	0	0	0	0	0	0	0	0	0	0	0	71	0	0	0	0	0	0	0	0	0	0	0	0	0	0	0	0	0	0	0	0	0	0	0	0	0	0	0	0	0	0	0	0
ASV_247	0	0	6	0	0	0	0	0	0	0	0	0	0	0	0	0	16	0	0	0	0	0	0	0	0	0	0	48	0	0	0	0	0	0	0	0	0	0	0	0	0	0	0	0	0	0	0	0	0
ASV_248	0	0	0	0	0	0	0	0	0	0	0	0	0	0	0	0	0	0	0	0	0	0	0	0	0	0	0	0	0	0	0	0	0	0	0	0	0	70	0	0	0	0	0	0	0	0	0	0	0
ASV_249	0	0	0	0	69	0	0	0	0	0	0	0	0	0	0	0	0	0	0	0	0	0	0	0	0	0	0	0	0	0	0	0	0	0	0	0	0	0	0	0	0	0	0	0	0	0	0	0	0
ASV_250	0	0	0	0	0	0	0	0	0	0	0	0	0	0	0	0	0	68	0	0	0	0	0	0	0	0	0	0	0	0	0	0	0	0	0	0	0	0	0	0	0	0	0	0	0	0	0	0	0
ASV_251	0	0	0	0	0	0	0	0	0	0	9	0	0	0	0	0	0	0	0	0	0	0	0	0	0	0	0	0	0	0	0	0	0	0	0	0	0	0	57	0	0	0	0	0	0	0	0	0	0
ASV_252	0	0	0	0	63	0	0	0	0	0	0	0	0	0	0	0	0	0	0	0	0	0	0	0	0	0	0	0	0	0	0	0	0	0	0	0	0	0	0	0	0	0	0	0	0	0	0	0	0
ASV_253	0	0	0	0	0	0	0	0	0	0	0	0	0	0	0	0	0	0	0	0	0	0	0	0	0	0	0	0	0	0	63	0	0	0	0	0	0	0	0	0	0	0	0	0	0	0	0	0	0
ASV_254	0	0	0	0	61	0	0	0	0	0	0	0	0	0	0	0	0	0	0	0	0	0	0	0	0	0	0	0	0	0	0	0	0	0	0	0	0	0	0	0	0	0	0	0	0	0	0	0	0
ASV_255	60	0	0	0	0	0	0	0	0	0	0	0	0	0	0	0	0	0	0	0	0	0	0	0	0	0	0	0	0	0	0	0	0	0	0	0	0	0	0	0	0	0	0	0	0	0	0	0	0
ASV_256	0	0	0	0	0	0	60	0	0	0	0	0	0	0	0	0	0	0	0	0	0	0	0	0	0	0	0	0	0	0	0	0	0	0	0	0	0	0	0	0	0	0	0	0	0	0	0	0	0
ASV_257	59	0	0	0	0	0	0	0	0	0	0	0	0	0	0	0	0	0	0	0	0	0	0	0	0	0	0	0	0	0	0	0	0	0	0	0	0	0	0	0	0	0	0	0	0	0	0	0	0
ASV_258	0	0	0	0	0	0	0	0	0	0	0	0	0	0	0	0	0	0	0	0	0	0	0	0	0	0	0	0	0	0	0	0	57	0	0	0	0	0	0	0	0	0	0	0	0	0	0	0	0
ASV_259	0	0	0	0	57	0	0	0	0	0	0	0	0	0	0	0	0	0	0	0	0	0	0	0	0	0	0	0	0	0	0	0	0	0	0	0	0	0	0	0	0	0	0	0	0	0	0	0	0
ASV_260	0	0	0	0	0	0	0	0	0	0	0	0	0	0	0	0	0	0	0	0	0	0	0	0	0	0	0	0	0	0	0	0	0	0	0	54	0	0	0	0	0	0	0	0	0	0	0	0	0
ASV_261	0	0	11	0	0	0	0	0	0	0	0	0	8	0	0	0	0	0	0	0	34	0	0	0	0	0	0	0	0	0	0	0	0	0	0	0	0	0	0	0	0	0	0	0	0	0	0	0	0
ASV_262	0	0	0	0	0	0	0	0	0	0	0	0	0	0	0	0	0	0	0	0	0	0	0	0	0	0	0	0	0	0	0	0	0	0	0	0	0	53	0	0	0	0	0	0	0	0	0	0	0
ASV_263	0	0	0	0	0	0	0	0	0	0	0	0	0	52	0	0	0	0	0	0	0	0	0	0	0	0	0	0	0	0	0	0	0	0	0	0	0	0	0	0	0	0	0	0	0	0	0	0	0
ASV_264	51	0	0	0	0	0	0	0	0	0	0	0	0	0	0	0	0	0	0	0	0	0	0	0	0	0	0	0	0	0	0	0	0	0	0	0	0	0	0	0	0	0	0	0	0	0	0	0	0
ASV_265	0	0	0	0	0	0	0	0	0	0	0	0	0	0	0	0	0	0	0	0	0	0	0	0	0	0	0	0	0	0	0	0	0	0	0	0	0	0	0	0	51	0	0	0	0	0	0	0	0
ASV_266	0	0	0	0	0	0	0	0	50	0	0	0	0	0	0	0	0	0	0	0	0	0	0	0	0	0	0	0	0	0	0	0	0	0	0	0	0	0	0	0	0	0	0	0	0	0	0	0	0
ASV_267	0	0	0	48	0	0	0	0	0	0	0	0	0	0	0	0	0	0	0	0	0	0	0	0	0	0	0	0	0	0	0	0	0	0	0	0	0	0	0	0	0	0	0	0	0	0	0	0	0
ASV_268	0	0	0	0	0	0	0	0	0	0	0	0	0	0	0	0	0	0	0	0	0	0	0	47	0	0	0	0	0	0	0	0	0	0	0	0	0	0	0	0	0	0	0	0	0	0	0	0	0
ASV_269	0	0	0	0	0	0	0	0	0	0	0	0	0	0	0	0	0	0	0	0	0	0	0	0	0	0	0	0	0	0	47	0	0	0	0	0	0	0	0	0	0	0	0	0	0	0	0	0	0
ASV_270	0	0	0	0	0	0	0	0	0	0	0	0	0	0	0	44	0	0	0	0	0	0	0	0	0	0	0	0	0	0	0	0	0	0	0	0	0	0	0	0	0	0	0	0	0	0	0	0	0
ASV_271	0	0	0	0	0	0	0	0	0	0	0	0	0	0	0	0	0	0	0	0	0	0	0	0	0	0	0	0	0	0	0	0	0	0	0	0	0	0	0	0	43	0	0	0	0	0	0	0	0
ASV_272	0	0	0	0	0	0	0	0	0	0	0	0	0	0	0	0	0	0	0	0	0	0	0	0	0	0	0	0	0	0	0	0	0	43	0	0	0	0	0	0	0	0	0	0	0	0	0	0	0
ASV_273	0	0	0	0	0	0	0	0	0	0	0	0	0	0	0	0	0	0	0	0	0	0	0	0	0	0	0	0	0	0	0	42	0	0	0	0	0	0	0	0	0	0	0	0	0	0	0	0	0
ASV_274	0	0	0	0	0	0	0	0	41	0	0	0	0	0	0	0	0	0	0	0	0	0	0	0	0	0	0	0	0	0	0	0	0	0	0	0	0	0	0	0	0	0	0	0	0	0	0	0	0
ASV_275	0	0	0	0	0	0	0	0	0	0	0	0	0	0	0	0	0	0	0	0	0	0	0	0	0	0	0	0	0	0	0	0	0	0	0	0	40	0	0	0	0	0	0	0	0	0	0	0	0
ASV_276	0	0	0	0	0	0	0	0	0	0	0	0	0	0	0	0	0	0	40	0	0	0	0	0	0	0	0	0	0	0	0	0	0	0	0	0	0	0	0	0	0	0	0	0	0	0	0	0	0
ASV_277	0	0	0	0	0	0	0	0	0	0	0	0	0	0	0	0	0	0	0	0	0	0	0	0	0	0	0	0	0	0	0	0	33	0	0	0	0	0	0	0	0	0	5	0	0	0	0	0	0
ASV_278	0	0	0	0	0	0	0	0	0	0	0	0	0	0	0	0	0	0	0	0	0	0	0	0	0	0	0	0	0	0	0	0	0	0	0	0	0	0	37	0	0	0	0	0	0	0	0	0	0
ASV_279	0	0	0	0	0	0	0	0	0	0	0	0	0	0	0	0	0	0	0	0	0	0	0	0	0	0	0	0	0	0	0	0	0	0	0	0	0	0	0	0	0	0	0	0	0	0	0	36	0
ASV_280	0	0	0	0	0	0	0	0	0	0	0	0	0	0	0	0	0	0	0	0	0	0	0	0	0	0	0	0	0	0	0	0	0	0	0	0	0	0	0	36	0	0	0	0	0	0	0	0	0
ASV_281	0	0	0	0	0	0	19	0	0	0	0	0	0	0	0	0	0	3	0	0	0	0	0	0	0	0	0	0	0	0	0	0	0	0	0	0	0	0	0	0	0	0	0	0	0	0	0	0	0
ASV_282	0	0	0	0	0	0	0	0	0	0	0	0	0	0	0	0	0	0	0	0	0	0	0	0	0	35	0	0	0	0	0	0	0	0	0	0	0	0	0	0	0	0	0	0	0	0	0	0	0
ASV_283	0	0	0	0	0	0	0	0	0	0	0	0	0	0	0	0	0	0	0	0	0	0	0	0	0	0	5	0	0	0	0	0	0	0	0	0	0	0	0	0	30	0	0	0	0	0	0	0	0
ASV_284	0	0	0	0	0	0	0	0	0	0	0	0	0	0	0	0	0	0	0	0	0	0	0	0	0	0	0	0	0	0	0	0	0	0	0	0	0	0	0	0	0	35	0	0	0	0	0	0	0
ASV_285	0	0	0	0	0	0	0	0	0	0	0	0	0	0	0	34	0	0	0	0	0	0	0	0	0	0	0	0	0	0	0	0	0	0	0	0	0	0	0	0	0	0	0	0	0	0	0	0	0
ASV_286	0	0	0	0	0	0	0	0	0	0	0	0	0	0	33	0	0	0	0	0	0	0	0	0	0	0	0	0	0	0	0	0	0	0	0	0	0	0	0	0	0	0	0	0	0	0	0	0	0
ASV_287	0	0	0	0	0	0	0	0	0	0	0	0	0	0	0	0	0	0	0	33	0	0	0	0	0	0	0	0	0	0	0	0	0	0	0	0	0	0	0	0	0	0	0	0	0	0	0	0	0
ASV_288	0	0	0	0	0	0	0	0	0	0	0	0	0	0	0	0	0	0	0	0	0	0	0	0	0	0	0	0	0	0	0	0	33	0	0	0	0	0	0	0	0	0	0	0	0	0	0	0	0
ASV_289	0	0	8	0	0	19	0	0	0	0	0	0	0	0	0	0	0	0	0	0	0	0	0	0	0	0	0	0	0	4	0	0	0	0	0	0	0	0	0	0	0	0	0	0	0	0	0	0	0
ASV_290	0	0	0	0	0	0	0	0	0	0	0	0	0	0	0	0	0	0	0	0	0	0	0	0	0	0	0	0	0	0	0	0	0	0	0	0	0	0	0	0	0	0	0	0	0	28	0	0	0
ASV_291	0	0	0	0	0	0	0	0	0	0	0	0	0	0	0	0	0	0	0	26	0	0	0	0	0	0	0	0	0	0	0	0	0	0	0	0	0	0	0	0	0	0	0	0	0	0	0	0	0
ASV_292	0	0	0	0	0	0	0	0	0	0	0	0	0	0	0	0	0	0	0	0	0	0	0	0	0	0	0	0	0	0	0	0	0	0	0	0	0	25	0	0	0	0	0	0	0	0	0	0	0
ASV_293	0	0	25	0	0	0	0	0	0	0	0	0	0	0	0	0	0	0	0	0	0	0	0	0	0	0	0	0	0	0	0	0	0	0	0	0	0	0	0	0	0	0	0	0	0	0	0	0	0
ASV_294	0	0	0	0	0	0	0	0	0	0	0	0	0	0	0	0	0	0	0	0	0	0	0	0	0	0	0	0	0	0	0	0	0	0	0	0	0	0	0	0	0	24	0	0	0	0	0	0	0
ASV_295	23	0	0	0	0	0	0	0	0	0	0	0	0	0	0	0	0	0	0	0	0	0	0	0	0	0	0	0	0	0	0	0	0	0	0	0	0	0	0	0	0	0	0	0	0	0	0	0	0
ASV_296	0	0	0	0	0	0	0	0	0	0	0	0	0	0	0	0	0	0	0	0	22	0	0	0	0	0	0	0	0	0	0	0	0	0	0	0	0	0	0	0	0	0	0	0	0	0	0	0	0
ASV_297	0	0	0	0	21	0	0	0	0	0	0	0	0	0	0	0	0	0	0	0	0	0	0	0	0	0	0	0	0	0	0	0	0	0	0	0	0	0	0	0	0	0	0	0	0	0	0	0	0
ASV_298	0	0	0	0	0	0	0	0	0	0	0	0	0	0	19	0	0	0	0	0	0	0	0	0	0	0	0	0	0	0	0	0	0	0	0	0	0	0	0	0	0	0	0	0	0	0	0	0	0
ASV_299	0	0	0	0	0	0	0	0	0	0	0	0	0	0	0	0	0	0	0	0	0	0	0	0	0	0	0	0	0	19	0	0	0	0	0	0	0	0	0	0	0	0	0	0	0	0	0	0	0
ASV_300	0	0	0	0	0	0	0	0	0	0	0	0	0	0	0	18	0	0	0	0	0	0	0	0	0	0	0	0	0	0	0	0	0	0	0	0	0	0	0	0	0	0	0	0	0	0	0	0	0
ASV_301	0	0	0	0	0	0	0	0	0	0	0	0	17	0	0	0	0	0	0	0	0	0	0	0	0	0	0	0	0	0	0	0	0	0	0	0	0	0	0	0	0	0	0	0	0	0	0	0	0
ASV_302	0	0	0	0	0	0	0	0	0	0	0	0	0	0	0	0	0	0	0	0	0	0	0	0	0	0	0	0	0	0	16	0	0	0	0	0	0	0	0	0	0	0	0	0	0	0	0	0	0
ASV_303	0	0	0	0	0	0	0	0	0	0	0	0	0	0	0	0	0	0	0	0	0	0	0	0	0	15	0	0	0	0	0	0	0	0	0	0	0	0	0	0	0	0	0	0	0	0	0	0	0
ASV_304	0	0	0	0	0	0	0	0	0	0	0	0	0	0	0	0	0	0	0	0	0	0	0	0	0	0	0	0	0	0	0	0	0	0	0	0	0	0	0	0	0	0	0	0	0	15	0	0	0
ASV_305	0	0	0	0	0	0	0	0	0	0	0	0	14	0	0	0	0	0	0	0	0	0	0	0	0	0	0	0	0	0	0	0	0	0	0	0	0	0	0	0	0	0	0	0	0	0	0	0	0
ASV_306	0	0	0	0	14	0	0	0	0	0	0	0	0	0	0	0	0	0	0	0	0	0	0	0	0	0	0	0	0	0	0	0	0	0	0	0	0	0	0	0	0	0	0	0	0	0	0	0	0
ASV_307	0	0	0	0	0	0	0	0	0	0	0	0	0	0	0	0	0	0	0	0	0	0	0	0	0	0	0	0	0	0	0	0	0	0	0	0	0	13	0	0	0	0	0	0	0	0	0	0	0
ASV_308	0	0	0	0	0	0	0	0	0	0	13	0	0	0	0	0	0	0	0	0	0	0	0	0	0	0	0	0	0	0	0	0	0	0	0	0	0	0	0	0	0	0	0	0	0	0	0	0	0
ASV_309	0	0	0	0	0	0	0	0	0	0	0	0	0	0	0	0	12	0	0	0	0	0	0	0	0	0	0	0	0	0	0	0	0	0	0	0	0	0	0	0	0	0	0	0	0	0	0	0	0
ASV_310	0	0	0	0	0	0	0	0	0	0	0	0	0	0	0	0	12	0	0	0	0	0	0	0	0	0	0	0	0	0	0	0	0	0	0	0	0	0	0	0	0	0	0	0	0	0	0	0	0
ASV_311	0	0	0	0	0	0	0	0	0	0	0	0	0	0	0	0	0	0	0	0	0	0	0	0	0	0	0	0	0	0	0	0	11	0	0	0	0	0	0	0	0	0	0	0	0	0	0	0	0
ASV_312	0	0	0	0	0	0	0	0	0	0	0	0	0	0	0	0	0	0	0	0	0	0	0	0	0	0	0	0	0	0	0	0	0	0	0	0	0	0	0	0	11	0	0	0	0	0	0	0	0
ASV_313	0	0	0	0	0	0	0	0	0	0	0	0	0	0	0	0	0	0	0	0	0	0	0	0	0	0	0	0	0	0	0	0	0	0	0	0	0	0	0	0	10	0	0	0	0	0	0	0	0
ASV_314	0	0	0	0	0	0	0	0	0	0	0	0	0	0	0	0	0	0	0	0	0	0	0	0	0	0	0	0	0	0	0	0	0	0	0	0	0	0	0	0	10	0	0	0	0	0	0	0	0
ASV_315	0	0	0	0	0	0	0	0	0	0	0	0	0	0	0	0	0	0	0	0	0	0	0	0	0	0	0	0	0	0	0	0	0	10	0	0	0	0	0	0	0	0	0	0	0	0	0	0	0
ASV_316	0	0	0	0	0	0	0	0	0	0	0	0	0	0	0	0	0	0	0	0	0	0	0	0	0	0	0	0	0	0	0	0	0	0	0	0	0	0	0	0	0	0	10	0	0	0	0	0	0
ASV_317	0	0	0	0	0	0	9	0	0	0	0	0	0	0	0	0	0	0	0	0	0	0	0	0	0	0	0	0	0	0	0	0	0	0	0	0	0	0	0	0	0	0	0	0	0	0	0	0	0
ASV_318	0	0	0	0	0	9	0	0	0	0	0	0	0	0	0	0	0	0	0	0	0	0	0	0	0	0	0	0	0	0	0	0	0	0	0	0	0	0	0	0	0	0	0	0	0	0	0	0	0
ASV_319	0	0	0	0	0	0	0	0	0	0	0	0	0	0	0	0	0	0	0	0	0	0	0	0	0	0	0	8	0	0	0	0	0	0	0	0	0	0	0	0	0	0	0	0	0	0	0	0	0
ASV_320	0	0	0	0	0	0	0	0	0	0	0	0	0	0	0	0	0	0	0	0	0	0	0	0	0	0	0	0	0	0	0	0	0	0	0	0	0	0	0	0	0	0	0	0	0	0	0	0	0
ASV_321	0	0	0	0	0	0	0	0	0	0	0	0	0	0	0	0	0	0	0	0	0	0	0	0	0	0	0	0	0	0	0	0	0	0	0	0	0	0	0	0	0	0	0	0	0	0	0	0	0
ASV_322	0	0	0	0	0	0	0	0	0	0	0	0	0	0	0	0	0	0	0	0	0	0	0	0	0	0	0	0	0	0	7	0	0	0	0	0	0	0	0	0	0	0	0	0	0	0	0	0	0
ASV_323	0	0	0	0	0	0	0	0	0	0	0	0	6	0	0	0	0	0	0	0	0	0	0	0	0	0	0	0	0	0	0	0	0	0	0	0	0	0	0	0	0	0	0	0	0	0	0	0	0
ASV_324	0	0	0	0	0	0	0	0	0	0	0	0	0	0	0	6	0	0	0	0	0	0	0	0	0	0	0	0	0	0	0	0	0	0	0	0	0	0	0	0	0	0	0	0	0	0	0	0	0
ASV_325	0	0	0	0	0	0	0	0	0	0	0	0	0	0	0	0	0	6	0	0	0	0	0	0	0	0	0	0	0	0	0	0	0	0	0	0	0	0	0	0	0	0	0	0	0	0	0	0	0
ASV_326	0	0	0	0	0	0	0	0	0	0	0	0	0	0	0	0	0	0	0	0	0	0	0	0	0	0	0	0	0	0	0	0	0	0	0	0	6	0	0	0	0	0	0	0	0	0	0	0	0
ASV_327	0	0	0	0	0	0	0	0	0	0	0	0	0	0	0	0	0	0	0	0	0	0	0	0	0	0	0	0	0	0	0	0	0	0	0	0	0	6	0	0	0	0	0	0	0	0	0	0	0
ASV_328	0	0	0	0	0	0	0	0	0	0	0	0	0	0	0	0	0	0	0	0	0	0	0	0	0	0	0	0	0	0	0	0	0	0	0	0	0	0	0	0	0	0	0	0	0	0	6	0	0
ASV_329	0	0	0	0	0	0	0	0	0	0	0	0	0	0	0	0	0	0	0	0	0	0	0	0	5	0	0	0	0	0	0	0	0	0	0	0	0	0	0	0	0	0	0	0	0	0	0	0	0
ASV_330	0	0	0	0	0	0	0	0	0	0	0	0	0	0	0	0	0	0	0	0	0	0	0	0	0	0	0	5	0	0	0	0	0	0	0	0	0	0	0	0	0	0	0	0	0	0	0	0	0
ASV_331	0	0	0	0	0	0	0	0	0	0	0	0	0	0	0	0	0	0	0	0	0	0	0	0	0	0	0	0	0	0	0	0	0	0	0	0	0	0	0	5	0	0	0	0	0	0	0	0	0
ASV_332	0	0	0	0	0	0	4	0	0	0	0	0	0	0	0	0	0	0	0	0	0	0	0	0	0	0	0	0	0	0	0	0	0	0	0	0	0	0	0	0	0	0	0	0	0	0	0	0	0
ASV_333	0	0	0	0	0	0	0	0	0	0	0	0	0	0	0	0	0	0	0	0	0	0	0	0	0	0	0	0	0	0	0	0	0	0	0	0	0	0	0	0	0	0	0	0	0	0	0	4	0
ASV_334	0	0	0	0	0	0	0	0	0	0	0	0	0	0	0	0	0	0	0	0	0	0	0	0	0	0	0	0	0	0	0	0	0	0	0	0	0	0	0	0	0	0	0	0	0	0	0	0	0
ASV_335	0	0	0	0	0	0	0	0	0	0	0	0	0	0	0	0	0	0	0	0	0	0	0	4	0	0	0	0	0	0	0	0	0	0	0	0	0	0	0	0	0	0	0	0	0	0	0	0	0
ASV_336	0	0	0	0	0	0	0	0	0	0	0	0	0	0	0	0	0	0	0	0	0	0	0	0	0	0	0	0	0	0	4	0	0	0	0	0	0	0	0	0	0	0	0	0	0	0	0	0	0
ASV_337	0	0	0	0	0	0	0	0	0	0	0	0	0	0	0	0	0	0	0	0	0	0	0	0	0	0	0	0	0	0	0	0	0	0	0	0	0	0	0	0	0	0	0	4	0	0	0	0	0
ASV_338	3	0	0	0	0	0	0	0	0	0	0	0	0	0	0	0	0	0	0	0	0	0	0	0	0	0	0	0	0	0	0	0	0	0	0	0	0	0	0	0	0	0	0	0	0	0	0	0	0
ASV_339	0	0	0	0	0	0	0	0	0	0	0	0	0	0	0	0	0	0	0	0	0	0	0	0	0	0	0	0	0	0	0	0	0	0	0	0	0	0	0	0	3	0	0	0	0	0	0	0	0
ASV_340	0	0	0	0	0	0	0	0	0	0	0	0	0	0	0	0	0	0	0	0	0	0	0	0	0	0	0	0	0	0	0	0	0	0	0	0	0	0	0	0	0	0	0	0	0	3	0	0	0
ASV_341	0	0	0	0	0	0	0	0	0	0	0	0	0	0	0	0	0	0	0	0	0	0	0	0	0	0	0	0	0	0	0	0	0	0	0	0	0	0	0	0	0	0	0	0	0	0	0	3	0
ASV_342	0	0	0	0	0	0	0	0	0	0	0	0	0	0	0	0	0	0	0	0	0	0	0	0	0	0	0	0	0	0	0	0	0	0	0	0	0	0	0	0	0	0	0	0	0	0	0	0	0
ASV_343	0	0	0	0	0	0	0	3	0	0	0	0	0	0	0	0	0	0	0	0	0	0	0	0	0	0	0	0	0	0	0	0	0	0	0	0	0	0	0	0	0	0	0	0	0	0	0	0	0
ASV_344	0	0	0	0	0	0	0	0	0	0	0	0	0	0	0	0	3	0	0	0	0	0	0	0	0	0	0	0	0	0	0	0	0	0	0	0	0	0	0	0	0	0	0	0	0	0	0	0	0
ASV_345	0	0	0	0	0	0	0	0	0	0	0	0	0	0	0	0	0	0	0	0	0	0	0	0	0	0	0	0	0	0	0	0	0	0	0	0	0	0	0	3	0	0	0	0	0	0	0	0	0
ASV_346	0	0	0	0	0	0	0	0	0	0	0	0	0	0	0	0	0	0	0	0	0	0	0	0	0	0	0	0	0	0	0	0	0	0	0	0	0	0	0	0	2	0	0	0	0	0	0	0	0
ASV_347	0	0	0	0	0	0	0	0	0	0	0	0	0	0	0	0	0	0	0	0	0	0	0	0	0	0	0	0	0	0	0	0	0	0	0	0	0	0	0	0	2	0	0	0	0	0	0	0	0
ASV_348	0	0	0	0	0	0	0	0	0	0	0	0	0	0	0	0	0	0	0	0	0	0	0	0	0	0	0	0	0	0	0	0	0	0	0	0	0	0	0	0	0	0	0	0	0	0	0	0	0
ASV_349	0	0	0	0	0	0	0	2	0	0	0	0	0	0	0	0	0	0	0	0	0	0	0	0	0	0	0	0	0	0	0	0	0	0	0	0	0	0	0	0	0	0	0	0	0	0	0	0	0
[truncated: 7 more columns]

## Sheet: Taxa_table
	Kingdom	Phylum	Class	Order	Family	Genus	Species
ASV_1	k__Fungi	p__Ascomycota	c__Saccharomycetes	o__Saccharomycetales	f__Saccharomycetales_fam_Incertae_sedis	g__Candida	s__Candida_albicans
ASV_2	k__Fungi	p__Ascomycota	c__Saccharomycetes	o__Saccharomycetales	f__Saccharomycetales_fam_Incertae_sedis	g__Candida	s__Candida_albicans
ASV_3	k__Fungi	p__Ascomycota	c__Saccharomycetes	o__Saccharomycetales	f__Saccharomycetales_fam_Incertae_sedis	g__Candida	s__Candida_dubliniensis
ASV_4	k__Fungi	p__Ascomycota	c__Saccharomycetes	o__Saccharomycetales	f__Saccharomycetaceae	g__Saccharomyces	s__Saccharomyces_cerevisiae
ASV_5	k__Fungi	p__Basidiomycota	c__Tremellomycetes	o__Tremellales	f__Cryptococcaceae	g__Cryptococcus	s__Cryptococcus_neoformans
ASV_6	k__Fungi	p__Ascomycota	c__Saccharomycetes	o__Saccharomycetales	f__Saccharomycetaceae	g__Nakaseomyces
ASV_7	k__Fungi	p__Ascomycota	c__Saccharomycetes	o__Saccharomycetales	f__Saccharomycetaceae	g__Saccharomyces	s__Saccharomyces_cerevisiae
ASV_8
ASV_9	k__Fungi	p__Basidiomycota
ASV_10	k__Fungi	p__Basidiomycota	c__Agaricomycetes	o__Hymenochaetales	f__Hymenochaetales_fam_Incertae_sedis	g__Trichaptum
ASV_11	k__Fungi	p__Basidiomycota	c__Agaricomycetes	o__Russulales	f__Peniophoraceae	g__Peniophora	s__Peniophora_lycii
ASV_12	k__Fungi	p__Ascomycota	c__Saccharomycetes	o__Saccharomycetales	f__Saccharomycetaceae	g__Nakaseomyces
ASV_13	k__Fungi	p__Ascomycota	c__Saccharomycetes	o__Saccharomycetales	f__Saccharomycetales_fam_Incertae_sedis	g__Candida	s__Candida_tropicalis
ASV_14	k__Fungi	p__Ascomycota	c__Saccharomycetes	o__Saccharomycetales	f__Saccharomycetaceae	g__Saccharomyces	s__Saccharomyces_cerevisiae
ASV_15
ASV_16
ASV_17	k__Fungi	p__Ascomycota	c__Saccharomycetes	o__Saccharomycetales	f__Saccharomycetales_fam_Incertae_sedis	g__Candida	s__Candida_parapsilosis
ASV_18
ASV_19	k__Fungi	p__Ascomycota	c__Dothideomycetes	o__Mytilinidiales	f__Mytilinidiaceae	g__Lophium
ASV_20
ASV_21	k__Fungi	p__Basidiomycota	c__Agaricomycetes	o__Hymenochaetales	f__Schizoporaceae	g__Schizopora	s__Schizopora_paradoxa
ASV_22	k__Fungi
ASV_23	k__Fungi
ASV_24
ASV_25	k__Fungi	p__Ascomycota	c__Saccharomycetes	o__Saccharomycetales	f__Saccharomycetaceae	g__Nakaseomyces
ASV_26	k__Fungi	p__Ascomycota	c__Saccharomycetes	o__Saccharomycetales	f__Saccharomycetales_fam_Incertae_sedis	g__Candida	s__Candida_albicans
ASV_27	k__Fungi	p__Basidiomycota	c__Agaricomycetes	o__Polyporales	f__Meruliaceae	g__Phlebia	s__Phlebia_tuberculata
ASV_28	k__Fungi
ASV_29	k__Fungi
ASV_30
ASV_31	k__Fungi	p__Basidiomycota	c__Pucciniomycetes	o__Pucciniales	f__Pucciniaceae	g__Puccinia	s__Puccinia_recondita
ASV_32
ASV_33	k__Fungi	p__Ascomycota	c__Saccharomycetes	o__Saccharomycetales	f__Saccharomycetales_fam_Incertae_sedis	g__Candida	s__Candida_dubliniensis
ASV_34	k__Fungi	p__Ascomycota	c__Dothideomycetes	o__Capnodiales	f__Cladosporiaceae	g__Cladosporium
ASV_35
ASV_36	k__Fungi	p__Basidiomycota	c__Wallemiomycetes	o__Wallemiales	f__Wallemiaceae	g__Wallemia	s__Wallemia_hederae
ASV_37	k__Fungi	p__Ascomycota	c__Saccharomycetes	o__Saccharomycetales	f__Saccharomycetaceae	g__Saccharomyces	s__Saccharomyces_cerevisiae
ASV_38	k__Fungi	p__Ascomycota	c__Saccharomycetes	o__Saccharomycetales	f__Saccharomycetaceae	g__Nakaseomyces
ASV_39
ASV_40	k__Fungi	p__Basidiomycota	c__Agaricomycetes	o__Russulales	f__Stereaceae	g__Stereum
ASV_41	k__Fungi	p__Basidiomycota	c__Agaricomycetes	o__Hymenochaetales	f__Rickenellaceae	g__Resinicium	s__Resinicium_bicolor
ASV_42	k__Fungi	p__Ascomycota	c__Saccharomycetes	o__Saccharomycetales	f__Saccharomycetales_fam_Incertae_sedis	g__Candida	s__Candida_albicans
ASV_43	k__Fungi	p__Ascomycota	c__Saccharomycetes	o__Saccharomycetales	f__Saccharomycetaceae	g__Nakaseomyces
ASV_44	k__Fungi	p__Ascomycota	c__Saccharomycetes	o__Saccharomycetales	f__Saccharomycetales_fam_Incertae_sedis	g__Candida	s__Candida_albicans
ASV_45
ASV_46	k__Fungi	p__Basidiomycota	c__Agaricomycetes	o__Hymenochaetales	f__Schizoporaceae	g__Xylodon	s__Xylodon_sambuci
ASV_47
ASV_48	k__Fungi	p__Ascomycota	c__Saccharomycetes	o__Saccharomycetales	f__Saccharomycetales_fam_Incertae_sedis	g__Candida	s__Candida_dubliniensis
ASV_49	k__Fungi	p__Ascomycota	c__Saccharomycetes	o__Saccharomycetales	f__Saccharomycetales_fam_Incertae_sedis	g__Candida	s__Candida_albicans
ASV_50	k__Fungi	p__Ascomycota	c__Saccharomycetes	o__Saccharomycetales	f__Saccharomycetales_fam_Incertae_sedis	g__Candida	s__Candida_albicans
ASV_51
ASV_52	k__Fungi	p__Ascomycota	c__Taphrinomycetes	o__Taphrinales	f__Taphrinaceae	g__Taphrina	s__Taphrina_vestergrenii
ASV_53	k__Fungi	p__Ascomycota	c__Saccharomycetes	o__Saccharomycetales	f__Saccharomycetales_fam_Incertae_sedis	g__Candida	s__Candida_albicans
ASV_54	k__Fungi	p__Ascomycota	c__Saccharomycetes	o__Saccharomycetales	f__Saccharomycetales_fam_Incertae_sedis	g__Candida	s__Candida_albicans
ASV_55
ASV_56
ASV_57	k__Fungi	p__Ascomycota	c__Saccharomycetes	o__Saccharomycetales	f__Saccharomycetales_fam_Incertae_sedis	g__Candida	s__Candida_dubliniensis
ASV_58
ASV_59	k__Fungi	p__Basidiomycota	c__Agaricomycetes	o__Polyporales	f__Phanerochaetaceae	g__Phanerochaete	s__Phanerochaete_aff.
ASV_60	k__Fungi	p__Ascomycota	c__Saccharomycetes	o__Saccharomycetales	f__Saccharomycetaceae	g__Saccharomyces	s__Saccharomyces_cerevisiae
ASV_61	k__Fungi	p__Basidiomycota	c__Agaricomycetes	o__Russulales	f__Peniophoraceae	g__Peniophora
ASV_62	k__Fungi	p__Ascomycota	c__Saccharomycetes	o__Saccharomycetales	f__Saccharomycetaceae	g__Nakaseomyces
ASV_63	k__Fungi	p__Basidiomycota	c__Agaricomycetes	o__Auriculariales	f__Auriculariales_fam_Incertae_sedis	g__Auriculariales_gen_Incertae_sedis
ASV_64	k__Fungi	p__Ascomycota	c__Eurotiomycetes	o__Eurotiales	f__Aspergillaceae	g__Aspergillus
ASV_65	k__Fungi	p__Ascomycota	c__Saccharomycetes	o__Saccharomycetales	f__Saccharomycetales_fam_Incertae_sedis	g__Candida	s__Candida_albicans
ASV_66
ASV_67	k__Fungi	p__Basidiomycota	c__Agaricomycetes	o__Hymenochaetales	f__Hymenochaetales_fam_Incertae_sedis	g__Hymenochaetales_gen_Incertae_sedis
ASV_68	k__Fungi	p__Basidiomycota	c__Malasseziomycetes	o__Malasseziales	f__Malasseziaceae	g__Malassezia	s__Malassezia_globosa
ASV_69	k__Fungi	p__Basidiomycota	c__Agaricomycetes
ASV_70	k__Fungi	p__Ascomycota	c__Saccharomycetes	o__Saccharomycetales	f__Saccharomycetaceae	g__Saccharomyces	s__Saccharomyces_cerevisiae
ASV_71	k__Fungi	p__Basidiomycota	c__Agaricomycetes	o__Hymenochaetales	f__Schizoporaceae	g__Xylodon	s__Xylodon_sambuci
ASV_72	k__Fungi	p__Ascomycota	c__Dothideomycetes	o__Capnodiales	f__Cladosporiaceae	g__Cladosporium
ASV_73
ASV_74	k__Fungi	p__Ascomycota	c__Saccharomycetes	o__Saccharomycetales	f__Saccharomycetales_fam_Incertae_sedis	g__Candida	s__Candida_albicans
ASV_75	k__Fungi	p__Ascomycota	c__Saccharomycetes	o__Saccharomycetales	f__Saccharomycetaceae	g__Nakaseomyces
ASV_76	k__Fungi
ASV_77
ASV_78	k__Fungi	p__Basidiomycota	c__Agaricomycetes	o__Polyporales	f__Ganodermataceae	g__Ganoderma	s__Ganoderma_adspersum
ASV_79
ASV_80	k__Fungi	p__Ascomycota	c__Saccharomycetes	o__Saccharomycetales	f__Saccharomycetales_fam_Incertae_sedis	g__Candida	s__Candida_albicans
ASV_81
ASV_82	k__Fungi	p__Basidiomycota
ASV_83	k__Fungi	p__Ascomycota	c__Sordariomycetes	o__Polyporales	f__Diatrypaceae	g__Peroneutypa	s__Peroneutypa_scoparia
ASV_84	k__Fungi	p__Ascomycota	c__Saccharomycetes	o__Saccharomycetales	f__Saccharomycetales_fam_Incertae_sedis	g__Candida	s__Candida_dubliniensis
ASV_85	k__Fungi	p__Ascomycota	c__Saccharomycetes	o__Saccharomycetales	f__Saccharomycetales_fam_Incertae_sedis	g__Candida	s__Candida_albicans
ASV_86
ASV_87	k__Fungi	p__Ascomycota	c__Saccharomycetes	o__Saccharomycetales	f__Saccharomycetales_fam_Incertae_sedis	g__Candida	s__Candida_albicans
ASV_88
ASV_89	k__Fungi	p__Ascomycota	c__Saccharomycetes	o__Saccharomycetales	f__Saccharomycetaceae	g__Saccharomyces	s__Saccharomyces_cerevisiae
ASV_90	k__Fungi	p__Basidiomycota	c__Agaricomycetes	o__Polyporales	f__Polyporaceae	g__Trametes	s__Trametes_versicolor
ASV_91	k__Fungi	p__Ascomycota	c__Saccharomycetes	o__Saccharomycetales	f__Saccharomycetales_fam_Incertae_sedis	g__Candida	s__Candida_albicans
ASV_92	k__Fungi	p__Ascomycota	c__Saccharomycetes	o__Saccharomycetales	f__Saccharomycetales_fam_Incertae_sedis	g__Candida	s__Candida_albicans
ASV_93	k__Fungi	p__Ascomycota	c__Saccharomycetes	o__Saccharomycetales	f__Saccharomycetaceae	g__Nakaseomyces
ASV_94	k__Fungi	p__Ascomycota	c__Saccharomycetes	o__Saccharomycetales	f__Saccharomycetales_fam_Incertae_sedis	g__Candida	s__Candida_albicans
ASV_95	k__Fungi	p__Basidiomycota
ASV_96	k__Fungi	p__Ascomycota	c__Saccharomycetes	o__Saccharomycetales	f__Saccharomycetaceae	g__Saccharomyces	s__Saccharomyces_cerevisiae
ASV_97
ASV_98
ASV_99	k__Fungi	p__Ascomycota	c__Saccharomycetes	o__Saccharomycetales	f__Saccharomycetaceae	g__Saccharomyces	s__Saccharomyces_cerevisiae
ASV_100	k__Fungi	p__Basidiomycota	c__Malasseziomycetes	o__Malasseziales	f__Malasseziaceae	g__Malassezia	s__Malassezia_globosa
ASV_101	k__Fungi	p__Ascomycota	c__Saccharomycetes	o__Saccharomycetales	f__Saccharomycetaceae	g__Saccharomyces	s__Saccharomyces_cerevisiae
ASV_102	k__Fungi	p__Ascomycota	c__Dothideomycetes	o__Pleosporales	f__Didymellaceae	g__Neoascochyta
ASV_103	k__Fungi	p__Fungi_phy_Incertae_sedis	c__Fungi_cls_Incertae_sedis	o__Fungi_ord_Incertae_sedis	f__Fungi_fam_Incertae_sedis	g__Fungi_gen_Incertae_sedis
ASV_104
ASV_105	k__Fungi	p__Basidiomycota	c__Agaricomycetes	o__Agaricales	f__Crepidotaceae	g__Crepidotus	s__Crepidotus_mollis
ASV_106	k__Fungi	p__Ascomycota	c__Eurotiomycetes	o__Eurotiales	f__Aspergillaceae	g__Penicillium	s__Penicillium_glaucoalbidum
ASV_107	k__Fungi	p__Ascomycota	c__Eurotiomycetes	o__Eurotiales	f__Aspergillaceae	g__Penicillium	s__Penicillium_glaucoalbidum
ASV_108	k__Fungi	p__Ascomycota	c__Saccharomycetes	o__Saccharomycetales	f__Saccharomycetaceae	g__Nakaseomyces
ASV_109	k__Fungi	p__Ascomycota	c__Dothideomycetes	o__Mycosphaerellales	f__Teratosphaeriaceae	g__Pseudotaeniolina	s__Pseudotaeniolina_globosa
ASV_110	k__Fungi	p__Ascomycota	c__Saccharomycetes	o__Saccharomycetales	f__Saccharomycetales_fam_Incertae_sedis	g__Candida	s__Candida_dubliniensis
ASV_111	k__Fungi	p__Basidiomycota	c__Agaricomycetes	o__Hymenochaetales	f__Schizoporaceae	g__Xylodon	s__Xylodon_bubalinus
ASV_112
ASV_113	k__Fungi	p__Ascomycota	c__Dothideomycetes	o__Dothideales	f__Saccotheciaceae	g__Aureobasidium	s__Aureobasidium_pullulans
ASV_114
ASV_115	k__Fungi	p__Ascomycota	c__Saccharomycetes	o__Saccharomycetales	f__Saccharomycetales_fam_Incertae_sedis	g__Candida	s__Candida_dubliniensis
ASV_116	k__Fungi	p__Ascomycota	c__Saccharomycetes	o__Saccharomycetales	f__Debaryomycetaceae	g__Meyerozyma	s__Meyerozyma_guilliermondii
ASV_117	k__Fungi
ASV_118
ASV_119	k__Fungi	p__Basidiomycota	c__Agaricomycetes	o__Hymenochaetales	f__Schizoporaceae	g__Schizopora	s__Schizopora_paradoxa
ASV_120	k__Fungi	p__Ascomycota	c__Saccharomycetes	o__Saccharomycetales	f__Saccharomycetales_fam_Incertae_sedis	g__Candida	s__Candida_albicans
ASV_121	k__Fungi	p__Basidiomycota	c__Agaricomycetes	o__Agaricales	f__Strophariaceae	g__Kuehneromyces	s__Kuehneromyces_mutabilis
ASV_122	k__Fungi	p__Ascomycota	c__Saccharomycetes	o__Saccharomycetales	f__Saccharomycetales_fam_Incertae_sedis	g__Candida	s__Candida_dubliniensis
ASV_123	k__Fungi	p__Ascomycota	c__Saccharomycetes	o__Saccharomycetales	f__Saccharomycetales_fam_Incertae_sedis	g__Candida	s__Candida_dubliniensis
ASV_124	k__Fungi	p__Ascomycota	c__Saccharomycetes	o__Saccharomycetales	f__Saccharomycetales_fam_Incertae_sedis	g__Candida	s__Candida_albicans
ASV_125
ASV_126	k__Fungi	p__Basidiomycota
ASV_127	k__Fungi	p__Basidiomycota
ASV_128	k__Fungi	p__Ascomycota	c__Saccharomycetes	o__Saccharomycetales	f__Saccharomycetales_fam_Incertae_sedis	g__Candida	s__Candida_dubliniensis
ASV_129	k__Fungi	p__Ascomycota	c__Saccharomycetes	o__Saccharomycetales	f__Saccharomycetales_fam_Incertae_sedis	g__Candida	s__Candida_albicans
ASV_130	k__Fungi	p__Basidiomycota
ASV_131
ASV_132	k__Fungi	p__Ascomycota	c__Saccharomycetes	o__Saccharomycetales	f__Saccharomycetales_fam_Incertae_sedis	g__Candida	s__Candida_dubliniensis
ASV_133
ASV_134	k__Fungi	p__Basidiomycota
ASV_135	k__Fungi	p__Ascomycota	c__Saccharomycetes	o__Saccharomycetales	f__Saccharomycetales_fam_Incertae_sedis	g__Candida	s__Candida_albicans
ASV_136	k__Fungi	p__Ascomycota	c__Saccharomycetes	o__Saccharomycetales	f__Debaryomycetaceae	g__Meyerozyma
ASV_137	k__Fungi	p__Basidiomycota	c__Agaricomycetes	o__Hymenochaetales	f__Schizoporaceae	g__Xylodon	s__Xylodon_nespori
ASV_138	k__Fungi	p__Ascomycota	c__Saccharomycetes	o__Saccharomycetales	f__Saccharomycetales_fam_Incertae_sedis	g__Candida	s__Candida_dubliniensis
ASV_139	k__Fungi	p__Basidiomycota
ASV_140
ASV_141	k__Fungi	p__Ascomycota	c__Dothideomycetes	o__Capnodiales	f__Cladosporiaceae	g__Cladosporium
ASV_142	k__Fungi	p__Basidiomycota
ASV_143	k__Fungi	p__Basidiomycota
ASV_144	k__Fungi
ASV_145	k__Fungi	p__Basidiomycota
ASV_146
ASV_147	k__Fungi	p__Ascomycota	c__Saccharomycetes	o__Saccharomycetales	f__Saccharomycetales_fam_Incertae_sedis	g__Candida	s__Candida_dubliniensis
ASV_148	k__Fungi	p__Basidiomycota	c__Agaricomycetes	o__Agaricales	f__Psathyrellaceae	g__Coprinopsis	s__Coprinopsis_udicola
ASV_149	k__Fungi	p__Ascomycota	c__Saccharomycetes	o__Saccharomycetales	f__Saccharomycetaceae	g__Saccharomyces	s__Saccharomyces_cerevisiae
ASV_150	k__Fungi	p__Ascomycota	c__Saccharomycetes	o__Saccharomycetales	f__Saccharomycetales_fam_Incertae_sedis	g__Candida	s__Candida_parapsilosis
ASV_151	k__Fungi	p__Ascomycota	c__Saccharomycetes	o__Saccharomycetales	f__Saccharomycetales_fam_Incertae_sedis	g__Candida	s__Candida_dubliniensis
ASV_152	k__Fungi	p__Ascomycota	c__Saccharomycetes	o__Saccharomycetales	f__Saccharomycetaceae	g__Saccharomyces	s__Saccharomyces_cerevisiae
ASV_153	k__Fungi	p__Ascomycota	c__Saccharomycetes	o__Saccharomycetales	f__Saccharomycetales_fam_Incertae_sedis	g__Candida	s__Candida_dubliniensis
ASV_154	k__Fungi	p__Ascomycota	c__Saccharomycetes	o__Saccharomycetales	f__Saccharomycetaceae	g__Saccharomyces	s__Saccharomyces_cerevisiae
ASV_155	k__Fungi	p__Basidiomycota
ASV_156	k__Fungi	p__Ascomycota	c__Saccharomycetes	o__Saccharomycetales	f__Saccharomycetales_fam_Incertae_sedis	g__Candida	s__Candida_albicans
ASV_157	k__Fungi	p__Ascomycota	c__Saccharomycetes	o__Saccharomycetales	f__Saccharomycetales_fam_Incertae_sedis	g__Candida	s__Candida_dubliniensis
ASV_158	k__Fungi	p__Ascomycota	c__Saccharomycetes	o__Saccharomycetales	f__Saccharomycetales_fam_Incertae_sedis	g__Candida	s__Candida_dubliniensis
ASV_159
ASV_160	k__Fungi	p__Ascomycota	c__Saccharomycetes	o__Saccharomycetales	f__Saccharomycetales_fam_Incertae_sedis	g__Candida	s__Candida_dubliniensis
ASV_161	k__Fungi	p__Basidiomycota
ASV_162	k__Fungi
ASV_163	k__Fungi	p__Basidiomycota
ASV_164	k__Fungi	p__Ascomycota	c__Saccharomycetes	o__Saccharomycetales	f__Saccharomycetales_fam_Incertae_sedis	g__Candida	s__Candida_albicans
ASV_165	k__Fungi	p__Ascomycota	c__Saccharomycetes	o__Saccharomycetales	f__Saccharomycetales_fam_Incertae_sedis	g__Candida	s__Candida_dubliniensis
ASV_166	k__Fungi	p__Ascomycota	c__Dothideomycetes	o__Capnodiales	f__Cladosporiaceae	g__Cladosporiaceae_gen_Incertae_sedis
ASV_167	k__Fungi	p__Basidiomycota
ASV_168	k__Fungi	p__Basidiomycota	c__Agaricomycetes	o__Polyporales	f__Meruliaceae	g__Phlebia	s__Phlebia_tuberculata
ASV_169
ASV_170	k__Fungi	p__Basidiomycota
ASV_171	k__Fungi	p__Basidiomycota	c__Agaricomycetes	o__Hymenochaetales	f__Rickenellaceae	g__Sidera	s__Sidera_vulgaris
ASV_172	k__Fungi	p__Basidiomycota
ASV_173
ASV_174	k__Fungi	p__Basidiomycota
ASV_175	k__Fungi
ASV_176	k__Fungi	p__Basidiomycota	c__Agaricomycetes	o__Agaricales	f__Mycenaceae	g__Mycena	s__Mycena_zephirus
ASV_177	k__Fungi	p__Basidiomycota	c__Agaricomycetes	o__Agaricomycetes_ord_Incertae_sedis	f__Xenasmataceae	g__Xenasmatella
ASV_178	k__Fungi	p__Ascomycota	c__Saccharomycetes	o__Saccharomycetales	f__Saccharomycetales_fam_Incertae_sedis	g__Candida	s__Candida_dubliniensis
ASV_179	k__Fungi	p__Ascomycota	c__Saccharomycetes	o__Saccharomycetales	f__Saccharomycetales_fam_Incertae_sedis	g__Candida	s__Candida_dubliniensis
ASV_180	k__Fungi	p__Ascomycota	c__Saccharomycetes	o__Saccharomycetales	f__Saccharomycetales_fam_Incertae_sedis	g__Candida	s__Candida_albicans
ASV_181	k__Fungi
ASV_182	k__Fungi	p__Basidiomycota	c__Agaricomycetes	o__Polyporales	f__Meruliaceae	g__Phlebia	s__Phlebia_tuberculata
ASV_183	k__Fungi	p__Ascomycota	c__Dothideomycetes	o__Mytilinidiales	f__Mytilinidiaceae	g__Lophium
ASV_184	k__Fungi	p__Basidiomycota	c__Agaricomycetes	o__Hymenochaetales	f__Hymenochaetales_fam_Incertae_sedis	g__Trichaptum
ASV_185	k__Fungi	p__Ascomycota	c__Saccharomycetes	o__Saccharomycetales	f__Saccharomycetales_fam_Incertae_sedis	g__Candida	s__Candida_dubliniensis
ASV_186	k__Fungi	p__Ascomycota	c__Saccharomycetes	o__Saccharomycetales	f__Saccharomycetales_fam_Incertae_sedis	g__Candida	s__Candida_dubliniensis
ASV_187	k__Fungi	p__Basidiomycota
ASV_188	k__Fungi	p__Basidiomycota
ASV_189
ASV_190	k__Fungi	p__Ascomycota	c__Saccharomycetes	o__Saccharomycetales	f__Saccharomycetales_fam_Incertae_sedis	g__Candida	s__Candida_dubliniensis
ASV_191	k__Fungi
ASV_192	k__Fungi	p__Ascomycota	c__Saccharomycetes	o__Saccharomycetales	f__Saccharomycetales_fam_Incertae_sedis	g__Candida	s__Candida_dubliniensis
ASV_193	k__Fungi	p__Ascomycota	c__Saccharomycetes	o__Saccharomycetales	f__Saccharomycetales_fam_Incertae_sedis	g__Candida	s__Candida_dubliniensis
ASV_194	k__Fungi	p__Basidiomycota	c__Agaricomycetes	o__Hymenochaetales	f__Schizoporaceae	g__Schizopora	s__Schizopora_paradoxa
ASV_195	k__Fungi	p__Basidiomycota	c__Agaricomycetes	o__Hymenochaetales	f__Hymenochaetales_fam_Incertae_sedis	g__Trichaptum
ASV_196	k__Fungi	p__Ascomycota	c__Saccharomycetes	o__Saccharomycetales	f__Saccharomycetales_fam_Incertae_sedis	g__Candida	s__Candida_albicans
ASV_197	k__Fungi	p__Basidiomycota	c__Agaricomycetes	o__Hymenochaetales	f__Schizoporaceae	g__Lyomyces	s__Lyomyces_sambuci
ASV_198	k__Fungi	p__Ascomycota	c__Saccharomycetes	o__Saccharomycetales	f__Saccharomycetales_fam_Incertae_sedis	g__Candida	s__Candida_dubliniensis
ASV_199	k__Fungi	p__Basidiomycota
ASV_200	k__Fungi	p__Basidiomycota	c__Agaricomycetes
ASV_201	k__Fungi	p__Basidiomycota	c__Pucciniomycetes	o__Pucciniales	f__Pucciniaceae	g__Puccinia	s__Puccinia_recondita
ASV_202	k__Fungi	p__Ascomycota	c__Dothideomycetes	o__Capnodiales	f__Cladosporiaceae	g__Cladosporium
ASV_203	k__Fungi	p__Ascomycota	c__Eurotiomycetes	o__Eurotiales	f__Aspergillaceae	g__Penicillium	s__Penicillium_glaucoalbidum
ASV_204	k__Fungi	p__Ascomycota	c__Dothideomycetes	o__Pleosporales	f__Pleosporaceae	g__Alternaria
ASV_205
ASV_206	k__Fungi	p__Ascomycota	c__Saccharomycetes	o__Saccharomycetales	f__Saccharomycetales_fam_Incertae_sedis	g__Candida	s__Candida_albicans
ASV_207	k__Fungi	p__Basidiomycota	c__Pucciniomycetes	o__Pucciniales	f__Pucciniaceae	g__Puccinia	s__Puccinia_recondita
ASV_208	k__Fungi	p__Ascomycota	c__Taphrinomycetes	o__Taphrinales	f__Taphrinaceae	g__Taphrina	s__Taphrina_vestergrenii
ASV_209	k__Fungi	p__Basidiomycota	c__Agaricomycetes	o__Hymenochaetales	f__Schizoporaceae	g__Schizopora	s__Schizopora_paradoxa
ASV_210	k__Fungi	p__Basidiomycota	c__Agaricomycetes	o__Polyporales	f__Meripilaceae
ASV_211	k__Fungi	p__Basidiomycota
ASV_212	k__Fungi	p__Basidiomycota	c__Tremellomycetes	o__Tremellales	f__Trimorphomycetaceae	g__Carlosrosaea
ASV_213	k__Fungi	p__Basidiomycota	c__Malasseziomycetes	o__Malasseziales	f__Malasseziaceae	g__Malassezia	s__Malassezia_globosa
ASV_214	k__Fungi	p__Ascomycota	c__Saccharomycetes	o__Saccharomycetales	f__Saccharomycetales_fam_Incertae_sedis	g__Candida	s__Candida_dubliniensis
ASV_215	k__Fungi	p__Ascomycota	c__Saccharomycetes	o__Saccharomycetales	f__Saccharomycetales_fam_Incertae_sedis	g__Candida	s__Candida_parapsilosis
ASV_216	k__Fungi	p__Basidiomycota	c__Wallemiomycetes	o__Wallemiales	f__Wallemiaceae	g__Wallemia	s__Wallemia_hederae
ASV_217	k__Fungi	p__Basidiomycota	c__Pucciniomycetes	o__Pucciniales	f__Pucciniaceae	g__Puccinia	s__Puccinia_recondita
ASV_218	k__Fungi	p__Basidiomycota
ASV_219	k__Fungi	p__Ascomycota	c__Saccharomycetes	o__Saccharomycetales	f__Saccharomycetales_fam_Incertae_sedis	g__Candida	s__Candida_parapsilosis
ASV_220	k__Fungi
ASV_221	k__Fungi	p__Ascomycota	c__Saccharomycetes	o__Saccharomycetales	f__Saccharomycetales_fam_Incertae_sedis	g__Candida	s__Candida_parapsilosis
ASV_222	k__Fungi	p__Basidiomycota	c__Agaricomycetes	o__Hymenochaetales	f__Hymenochaetales_fam_Incertae_sedis	g__Trichaptum
ASV_223
ASV_224	k__Fungi
ASV_225	k__Fungi	p__Ascomycota	c__Saccharomycetes	o__Saccharomycetales	f__Saccharomycetales_fam_Incertae_sedis	g__Candida	s__Candida_dubliniensis
ASV_226	k__Fungi	p__Basidiomycota	c__Microbotryomycetes	o__Sporidiobolales	f__Sporidiobolaceae	g__Sporobolomyces
ASV_227	k__Fungi	p__Basidiomycota
ASV_228	k__Fungi	p__Basidiomycota
ASV_229	k__Fungi	p__Ascomycota	c__Saccharomycetes	o__Saccharomycetales	f__Saccharomycetales_fam_Incertae_sedis	g__Candida	s__Candida_dubliniensis
ASV_230	k__Fungi
ASV_231
ASV_232	k__Fungi	p__Ascomycota	c__Saccharomycetes	o__Saccharomycetales	f__Saccharomycetales_fam_Incertae_sedis	g__Candida	s__Candida_albicans
ASV_233
ASV_234
ASV_235	k__Fungi	p__Ascomycota	c__Saccharomycetes	o__Saccharomycetales	f__Saccharomycetales_fam_Incertae_sedis	g__Candida	s__Candida_parapsilosis
ASV_236	k__Fungi	p__Basidiomycota
ASV_237	k__Fungi	p__Ascomycota	c__Saccharomycetes	o__Saccharomycetales	f__Saccharomycetales_fam_Incertae_sedis	g__Candida	s__Candida_dubliniensis
ASV_238	k__Fungi	p__Ascomycota	c__Saccharomycetes	o__Saccharomycetales	f__Saccharomycetales_fam_Incertae_sedis	g__Candida	s__Candida_albicans
ASV_239	k__Fungi
ASV_240
ASV_241
ASV_242	k__Fungi
ASV_243	k__Fungi	p__Basidiomycota	c__Agaricomycetes	o__Auriculariales	f__Auriculariales_fam_Incertae_sedis	g__Auriculariales_gen_Incertae_sedis
ASV_244	k__Fungi	p__Basidiomycota
ASV_245	k__Fungi	p__Ascomycota	c__Saccharomycetes	o__Saccharomycetales	f__Saccharomycetales_fam_Incertae_sedis	g__Candida	s__Candida_albicans
ASV_246
ASV_247	k__Fungi	p__Basidiomycota	c__Malasseziomycetes	o__Malasseziales	f__Malasseziaceae	g__Malassezia	s__Malassezia_restricta
ASV_248	k__Fungi	p__Basidiomycota	c__Agaricomycetes	o__Agaricales	f__Psathyrellaceae	g__Coprinellus	s__Coprinellus_micaceus
ASV_249	k__Fungi
ASV_250	k__Fungi	p__Ascomycota	c__Saccharomycetes	o__Saccharomycetales	f__Saccharomycetales_fam_Incertae_sedis	g__Candida	s__Candida_parapsilosis
ASV_251
ASV_252	k__Fungi	p__Basidiomycota	c__Agaricomycetes	o__Russulales	f__Peniophoraceae	g__Peniophora	s__Peniophora_quercina
ASV_253	k__Fungi	p__Ascomycota	c__Saccharomycetes	o__Saccharomycetales	f__Saccharomycetales_fam_Incertae_sedis	g__Candida	s__Candida_dubliniensis
ASV_254	k__Fungi
ASV_255	k__Fungi	p__Ascomycota	c__Saccharomycetes	o__Saccharomycetales	f__Saccharomycetales_fam_Incertae_sedis	g__Candida	s__Candida_dubliniensis
ASV_256	k__Fungi	p__Ascomycota	c__Dothideomycetes	o__Capnodiales	f__Cladosporiaceae	g__Cladosporium
ASV_257	k__Fungi	p__Ascomycota	c__Dothideomycetes	o__Capnodiales	f__Cladosporiaceae	g__Cladosporium
ASV_258	k__Fungi	p__Basidiomycota	c__Agaricostilbomycetes	o__Agaricostilbales	f__Kondoaceae	g__Kondoa	s__Kondoa_myxariophila
ASV_259	k__Fungi	p__Ascomycota	c__Saccharomycetes	o__Saccharomycetales	f__Saccharomycetales_fam_Incertae_sedis	g__Candida	s__Candida_tropicalis
ASV_260	k__Fungi	p__Ascomycota	c__Saccharomycetes	o__Saccharomycetales	f__Saccharomycetaceae	g__Nakaseomyces	s__Nakaseomyces_glabratus
ASV_261
ASV_262	k__Fungi	p__Basidiomycota	c__Agaricomycetes	o__Polyporales	f__Steccherinaceae	g__Antrodiella
ASV_263	k__Fungi	p__Ascomycota	c__Saccharomycetes	o__Saccharomycetales	f__Saccharomycetaceae	g__Saccharomyces	s__Saccharomyces_cerevisiae
ASV_264	k__Fungi	p__Basidiomycota
ASV_265
ASV_266	k__Fungi	p__Ascomycota	c__Saccharomycetes	o__Saccharomycetales	f__Saccharomycetales_fam_Incertae_sedis	g__Candida	s__Candida_albicans
ASV_267	k__Fungi	p__Ascomycota	c__Taphrinomycetes	o__Taphrinales	f__Taphrinaceae	g__Taphrina	s__Taphrina_carpini
ASV_268	k__Fungi	p__Ascomycota	c__Saccharomycetes	o__Saccharomycetales	f__Debaryomycetaceae	g__Debaryomyces	s__Debaryomyces_hansenii
ASV_269	k__Fungi	p__Ascomycota	c__Saccharomycetes	o__Saccharomycetales	f__Saccharomycetales_fam_Incertae_sedis	g__Candida	s__Candida_dubliniensis
ASV_270
ASV_271	k__Fungi	p__Basidiomycota	c__Agaricomycetes	o__Polyporales	f__Meruliaceae	g__Phlebia	s__Phlebia_queletii
ASV_272	k__Fungi
ASV_273	k__Fungi	p__Ascomycota	c__Saccharomycetes	o__Saccharomycetales	f__Saccharomycetales_fam_Incertae_sedis	g__Candida	s__Candida_parapsilosis
ASV_274	k__Fungi	p__Basidiomycota	c__Agaricomycetes	o__Hymenochaetales	f__Rickenellaceae	g__Sidera
ASV_275	k__Fungi	p__Ascomycota	c__Dothideomycetes	o__Botryosphaeriales	f__Botryosphaeriales_fam_Incertae_sedis	g__Botryosphaeriales_gen_Incertae_sedis
ASV_276	k__Fungi	p__Basidiomycota	c__Agaricomycetes	o__Thelephorales	f__Thelephoraceae	g__Thelephoraceae_gen_Incertae_sedis
ASV_277
ASV_278
ASV_279	k__Fungi	p__Ascomycota	c__Sordariomycetes	o__Chaetosphaeriales	f__Chaetosphaeriales_fam_Incertae_sedis	g__Dendrophoma	s__Dendrophoma_cytisporoides
ASV_280	k__Fungi	p__Ascomycota	c__Dothideomycetes	o__Pleosporales	f__Leptosphaeriaceae	g__Ampelomyces	s__Ampelomyces_quisqualis
ASV_281	k__Fungi	p__Ascomycota	c__Dothideomycetes
ASV_282
ASV_283
ASV_284
ASV_285	k__Fungi	p__Basidiomycota	c__Agaricomycetes	o__Russulales	f__Stereaceae	g__Stereum
ASV_286	k__Fungi
ASV_287	k__Fungi
ASV_288	k__Fungi	p__Ascomycota	c__Saccharomycetes	o__Saccharomycetales	f__Saccharomycetales_fam_Incertae_sedis	g__Candida	s__Candida_dubliniensis
ASV_289	k__Fungi	p__Ascomycota	c__Saccharomycetes	o__Saccharomycetales	f__Saccharomycetales_fam_Incertae_sedis	g__Candida	s__Candida_tropicalis
ASV_290
ASV_291
ASV_292
ASV_293	k__Fungi	p__Basidiomycota	c__Agaricomycetes	o__Auriculariales	f__Auriculariales_fam_Incertae_sedis	g__Oliveonia
ASV_294	k__Fungi
ASV_295	k__Fungi	p__Ascomycota	c__Saccharomycetes	o__Saccharomycetales	f__Saccharomycetales_fam_Incertae_sedis	g__Candida	s__Candida_dubliniensis
ASV_296	k__Fungi	p__Basidiomycota	c__Agaricomycetes	o__Agaricales	f__Inocybaceae	g__Inocybe
ASV_297
ASV_298
ASV_299
ASV_300	k__Fungi	p__Ascomycota	c__Ascomycota_cls_Incertae_sedis	o__Ascomycota_ord_Incertae_sedis	f__Ascomycota_fam_Incertae_sedis	g__Ascomycota_gen_Incertae_sedis
ASV_301	k__Fungi	p__Basidiomycota	c__Agaricomycetes	o__Russulales	f__Peniophoraceae	g__Peniophora	s__Peniophora_cinerea
ASV_302	k__Fungi	p__Basidiomycota	c__Malasseziomycetes	o__Malasseziales	f__Malasseziales_fam_Incertae_sedis	g__Malasseziales_gen_Incertae_sedis
ASV_303
ASV_304
ASV_305	k__Fungi	p__Basidiomycota	c__Agaricomycetes	o__Polyporales	f__Polyporaceae	g__Lenzites	s__Lenzites_betulina
ASV_306
ASV_307
ASV_308	k__Fungi	p__Ascomycota	c__Saccharomycetes	o__Saccharomycetales	f__Saccharomycetaceae	g__Nakaseomyces
ASV_309	k__Fungi	p__Ascomycota	c__Dothideomycetes	o__Capnodiales	f__Dissoconiaceae	g__Dissoconium
ASV_310	k__Fungi
ASV_311	k__Fungi	p__Basidiomycota	c__Agaricomycetes	o__Polyporales	f__Fomitopsidaceae	g__Neoantrodia	s__Neoantrodia_serialis
ASV_312	k__Fungi	p__Ascomycota	c__Eurotiomycetes	o__Onygenales	f__Gymnoascaceae
ASV_313
ASV_314
ASV_315
ASV_316	k__Fungi	p__Ascomycota	c__Dothideomycetes	o__Pleosporales	f__Pleosporaceae	g__Alternaria
ASV_317
ASV_318	k__Fungi	p__Ascomycota	c__Saccharomycetes	o__Saccharomycetales	f__Saccharomycetaceae	g__Saccharomyces	s__Saccharomyces_cerevisiae
ASV_319
ASV_320	k__Fungi	p__Ascomycota	c__Saccharomycetes	o__Saccharomycetales	f__Saccharomycetales_fam_Incertae_sedis	g__Candida	s__Candida_albicans
ASV_321
ASV_322
ASV_323	k__Fungi	p__Ascomycota	c__Saccharomycetes	o__Saccharomycetales	f__Saccharomycetales_fam_Incertae_sedis	g__Candida	s__Candida_albicans
ASV_324	k__Fungi	p__Basidiomycota	c__Malasseziomycetes	o__Malasseziales	f__Malasseziaceae	g__Malassezia	s__Malassezia_sympodialis
ASV_325
ASV_326	k__Fungi	p__Basidiomycota	c__Agaricomycetes	o__Polyporales	f__Meripilaceae	g__Rigidoporus
ASV_327	k__Fungi	p__Ascomycota	c__Saccharomycetes	o__Saccharomycetales	f__Saccharomycetales_fam_Incertae_sedis	g__Candida	s__Candida_dubliniensis
ASV_328	k__Fungi	p__Basidiomycota
ASV_329
ASV_330	k__Fungi	p__Ascomycota	c__Saccharomycetes	o__Saccharomycetales	f__Saccharomycetaceae	g__Nakaseomyces
ASV_331	k__Fungi	p__Ascomycota	c__Saccharomycetes	o__Saccharomycetales	f__Saccharomycetales_fam_Incertae_sedis	g__Candida	s__Candida_albicans
ASV_332	k__Fungi	p__Fungi_phy_Incertae_sedis	c__Fungi_cls_Incertae_sedis	o__Fungi_ord_Incertae_sedis	f__Fungi_fam_Incertae_sedis	g__Fungi_gen_Incertae_sedis
ASV_333	k__Fungi	p__Basidiomycota	c__Agaricomycetes	o__Hymenochaetales	f__Schizoporaceae	g__Xylodon
ASV_334	k__Fungi	p__Ascomycota	c__Saccharomycetes	o__Saccharomycetales	f__Saccharomycetales_fam_Incertae_sedis	g__Candida	s__Candida_albicans
ASV_335
ASV_336
ASV_337	k__Fungi	p__Ascomycota	c__Dothideomycetes	o__Pleosporales	f__Didymellaceae	g__Neoascochyta
ASV_338	k__Fungi	p__Basidiomycota	c__Agaricomycetes	o__Cantharellales	f__Ceratobasidiaceae	g__Ceratobasidium
ASV_339
ASV_340	k__Fungi	p__Basidiomycota	c__Agaricomycetes	o__Hymenochaetales	f__Schizoporaceae	g__Lyomyces	s__Lyomyces_sambuci
ASV_341
ASV_342	k__Fungi	p__Ascomycota	c__Saccharomycetes	o__Saccharomycetales	f__Saccharomycetaceae	g__Saccharomyces	s__Saccharomyces_cerevisiae
ASV_343
ASV_344	k__Fungi	p__Ascomycota	c__Saccharomycetes	o__Saccharomycetales	f__Saccharomycetaceae	g__Nakaseomyces
ASV_345	k__Fungi	p__Ascomycota	c__Dothideomycetes	o__Pleosporales	f__Pleosporales_fam_Incertae_sedis	g__Pleosporales_gen_Incertae_sedis
ASV_346
ASV_347	k__Fungi	p__Ascomycota	c__Saccharomycetes	o__Saccharomycetales	f__Saccharomycetales_fam_Incertae_sedis	g__Candida	s__Candida_albicans
ASV_348	k__Fungi	p__Ascomycota	c__Saccharomycetes	o__Saccharomycetales	f__Saccharomycetaceae	g__Saccharomyces	s__Saccharomyces_cerevisiae
ASV_349

## Sheet: ASV_sequences
>ASV_1	AACGCACATTGCGCCCTCTGGTATTCCGGAGGGCATGCCTGTTTGAGCGTCGTTTCTCCCTCAAACCGCTGGGTTTGGTGTTGAGCAATACGACTTGGGTTTGCTTGAAAGACGGTAGTGGTAAGGCGGGATCGCTTTGACAATGGCTTAGGTCTAACCAAAAACATTGCTTGCGGCGGTAACGTCCACCACGTATATCTTCAAACTTTGACCTCAAATCAGGTAGGACTAC
>ASV_2	AACGCACATTGCGCCCTCTGGTATTCCGGAGGGCATGCCTGTTTGAGCGTCGTTTCTCCCTCAAACCGCTGGGTTTGGTGTTGAGCAATACGACTTGGGTTTGCTTGAAAGACGGTAGTGGTAAGGCGGGATCGCTTTGACAATGGCTTAGGTCTAACCAAAAACATTGCTTGCGGCGGTAACGTCTACCACGTATATCTTCAAACTTTGACCTCAAATCAGGTAGGACTAC
>ASV_3	AACGCACATTGCGCCCTCTGGTATTCCGGAGGGCATGCCTGTTTGAGCGTCGTTTCTCCCTCAAACCCCTAGGGTTTGGTGTTGAGCAATACGACTTGGGTTTGCTTGAAAGATGATAGTGGTATAAGGCGGAGATGCTTGACAATGGCTTAGGTGTAACCAAAAACATTGCTAAGGCGGTCTCTGGCGTCGCCCATTTTATTCTTCAAACTTTGACCTCAAATCAGGTAGG
>ASV_4	AACGCACATTGCGCCCCTTGGTATTCCAGGGGGCATGCCTGTTTGAGCGTCATTTCCTTCTCAAACATTCTGTTTGGTAGTGAGTGATACTCTTTGGAGTTAACTTGAAATTGCTGGCCTTTTCATTGGATGTTTTTTTTTCCAAAGAGAGGTTTCTCTGCGTGCTTGAGGTATAATGCAAGTACGGTCGTTTTAGGTTTTACCAACTGCGGCTAATCTTTTTTATACTGAG
>ASV_5	AACGCAACTTGCGCCCTTTGGTATTCCGAAGGGCATGCCTGTTTGAGAGTCATGAAAATCTCAATCCCTCGGGTTTTATTACCTGTTGGACTTGGATTTGGGTGTTTGCCGCGACCTGCAAAGGACGTCGGCTCGCCTTAAATGTGTTAGTGGGAAGGTGATTACCTGTCAGCCCGGCGTAATAAGTTTCGCTGGGCCTATGGGGTAGTCTTCGGCTTGCTGATAACAACCA
>ASV_6	AACGCACATTGCGCCCTCTGGTATTCCGGGGGGCATGCCTGTTTGAGCGTCATTTCCTTCTCAAACACGTTGTGTTTGGTAGTGAGTGATACTCTCGTTTTTGAGTTAACTTGAAATTGTAGGCCATATCAGTATGTGGGACACGAGCGCAAGCTTCTCTATTAATCTGCTGCTCGTTTGCGCGAGCGGCGGGGGTTAATACTGTATTAGGTTTTACCAACTCGGTGTTGAT
>ASV_7	AACGCACATTGCGCCCCTTGGTATTCCAGGGGGCATGCCTGTTTGAGCGTCATTTCCTTCTCAAACATTCTGTTTGGTAGTGAGTGATACTCTTTGGAGTTAACTTGAAATTGCTGGCCTTTTCATTGGATGTTTTTTTTTTCCAAAGAGAGGTTTCTCTGCGTGCTTGAGGTATAATGCAAGTACGGTCGTTTTAGGTTTTACCAACTGCGGCTAATCTTTTTTATACTGA
>ASV_8	GTCTCGTGCTCGAGAGACAGTTCCTGC
>ASV_9	AACGCACCTTGCGCCCTTTGGTATTCCGAAGGGCACACCTGTTTGAGTGTCGTGAAATTCTCAACCCTCTTCACTTTTTTGGTGAAGCCAGGGCTTGGACTTGGAGGCTTTGCCGGCTCTGCTCGGCTCCTCTCAAATGCATTAGTGCGTCTTGTTGCGACGTGCGCCTCGGTGTGATAATTATCTACGCTGTGGTGTGCTTGCTTCTGTGGAGACGCGCTTTCAAACCGTC
>ASV_10	AACGCACCTTGCGCTCCTTGGTATTCCGAGGAGCATGCCTGTTTGAGTGTCATGTTAATATCAACCCCGTCGGTTTGTAAATCAGACCGTTGGGTGTTGGACTTGGAGGTTCTTGCTGGCTGCAAAGTCGGCTCCTCTTGAATGCATTAGCTTGGGCCTGTTGTGCGTACTCGCGGTGTAATAAGTTTTATTCATCGTTTGGGTCGTACACTTATTGGGCTTGCTTCTAACT
>ASV_11	AACGCACCTTGCGCCCCTTGGCATTCCGAGGGGCACGCCTGTTTGAGTGTCGTGAACTCCTCCACCCTCTACCTTTTTCGGAAGGCACTGGGCTGGGATTTGGGAGCTTGCGGGTCCCTGGCCGATCCGCTCTCCTTGAATACATTAGCGAAGCCCTTGCGGCCTTGGTGTGATAGTCATCTACGCCTTGGCTTAGCGAACATATGGGAATCGCTTCCAACCGTCTCGCAAG
>ASV_12	AACGCACATTGCGCCCTCTGGTATTCCGGGGGGCATGCCTGTTTGAGCGTCATTTCCTTCTCAAACACATTGTGTTTGGTAGTGAGTGATACTCTCGTTTTTGAGTTAACTTGAAATTGTAGGCCATATCAGTATGTGGGACACGAGCGCAAGCTTCTCTATTAATCTGCTGCTCGTTTGCGCGAGCGGCGGGGGTTAATACTGTATTAGGTTTTACCAACTCGGTGTTGAT
>ASV_13	AACGCACATTGCGCCCTTTGGTATTCCAAAGGGCATGCCTGTTTGAGCGTCATTTCTCCCTCAAACCCCCGGGTTTGGTGTTGAGCAATACGCTAGGTTTGTTTGAAAGAATTTAACGTGGAAACTTATTTTAAGCGACTTAGGTTTATCCAAAACGCTTATTTTGCTAGTGGCCACCACAATTTATTTCATAACTTTGACCTCAAATCAGGTAGGACTACCCGCTGAACTT
>ASV_14	AACGCACATTGCGCCCCTTGGTATTCCAGGGGGCATGCCTGTTTGAGCGTCATTTCCTTCTCAAACATTCTGTTTGGTAGTGAGTGATACTCTTTGGAGTTAACTTGAAATTGCTGGCCTTTTCATTGGATGTTTTTTTTTTCCAAAGAGAGGTTTCTCTGCGTGCTTGAGGTATAATGCAAGTACGGTCGTTTTAGGTTTTACCAACTGCGGCTAATCTTTTTTATACTGG
>ASV_15	GTCTCGTGGGGAGACAGTTCCTGC
>ASV_16	AACGCAAGTTGCGCCCTAGGCCATTAGGCTGAGGGCACGCCTGCCTGGGCGTCACGCATCGTGTCGCTCCCCCCAGCCACCCCATGGGATGGCCGGTTTGGGAGCGGAGATTGGCCCCCCGTGTGTCGTATGCGCACGCGGCCGGCCTAAAAGCTGGGCCCCCGGCGGTCGACGTCACGACGAGTGGTGGTTGATACGTGATACCCCTTGCCTTATCGGACGTCGTGCACGC
>ASV_17	AACGCACATTGCGCCCTTTGGTATTCCAAAGGGCATGCCTGTTTGAGCGTCATTTCTCCCTCAAACCCTCGGGTTTGGTGTTGAGCGATACGCTGGGTTTGCTTGAAAGAAAGGCGGAGTATAAACTAATGGATAGGTTTTTTCCACTCATTGGTACAAACTCCAAAACTTCTTCCAAATTCGACCTCAAATCAGGTAGGACTACCCGCTGAACTTAA
>ASV_18	TCTCGTGGAGACAGTTCCTGG
>ASV_19	AACGCACATTGCGCCCCTCGGTATCCCGGGGGGCATGCCTGTTCGAGCGTCATTTCTACCACTCAAGTTTAACTTGGTATTGGGCATCGTTATGAAAATTTTAACGTGCTTTAAATGTAGACGGCAATAATTCCCCGGCTTAGAGCGTAGCAGTAAAACATTTTCGCTTTAAAAGCTGCTGGGTCTTGTTTACCGCATAGTTTTTACTACAGTTTGACCTCGGATCAGGTAG
>ASV_20	GTCTCGTAAGAGACAGTTCCTGC
>ASV_21	AACGCACCTTGCGCTCCTTGGTATTCCGAGGAGCATGCCTGTTTGAGTGTCGTGAAATTATCAACTCCCTTTCTTTGTTGAAAGGTGAGCTTGGACTTGGGGACTTGCTGGTTTTCAATCAGCTTCCCTTGAATGCATTAGCTGGACTTTGATTTGCAGCATATATGCGGTGTGATAATGTCGTCACTGTGTAGCTCAAGTCGTTTGGCTTCTAATCGTCCTTTCACGAGGA
>ASV_22	AACGCACATTGCGCCCTCTGGTATTCCGGGGGGCATGCCTGTTCGAGCGTCATTACAACCCTCAAGCTCTGCTTGGTATTGGGTCAGCCCCTAGGGGCTTTCCTCAAATTCAGTGGCGGCGTCCATTGGGCTTCAAGCGTAGTAATTCTTCTCGCTTCGGAGTTCCGGTGGGAGCTTGCCAGCAACCCCAAACTTTCTATGGTTGACCTCGGATCAGGTAGGGATACCCGCT
>ASV_23	AACGCACCTTGCGCCCCTTGGTATTCCGAGGGGCATGCCTGTTTGAGTGTCATTAAATTCTCAACCCCACCGATTTGTTTCGTTCTAGGGGCTTGGATCTTGGAGTGTGCTGGCGCAAGTCGGCTCCTCTTTAAATGCATCAGCGGAAACCAGTCTTTCAAGCTATCAGTATGATAATAATGTCTTGCTGTTGCTGGGAGATATAAGTTGCTTCCGCTTCTAACCGTCCTCA
>ASV_24	GTCTGGTGTATAAGAGACAGTTCCTCC
>ASV_25	AACGCACATTGCGCCCTCTGGTATTCCGGGGGGCATGCCTGTTTGAGCGTCATTTCCTTCTCAAACACGTTGTGTTTGGTAGTGAGTGATACTCTCGTTTTTGAGTTAACTTGAAATTGTAGGCCATATCAGTATGTGGGACACGAGCGCAAGCTTCTCTATTAATCTGCTGCTCGTTTGCGCGAGCGGCGGGGGTTAATACTGTATTTGGTTTTACCAACTCGGTGTTGAT
>ASV_26	AACGCACATTGCGCCCTCTGGTATTCCGGAGGGCATGCCTGCTTGAGCGTCGTTTCTCCCTCAAACCGCTGGGTTTGGTGTTGAGCAATACGACTTGGGTTTGCTTGAAAGACGGTAGTGGTAAGGCGGGATCGCTTTGACAATGGCTTAGGTCTAACCAAAAACATTGCTTGCGGCGGTAACGTCTACCACGTATATCTTCAAACTTTGACCTCAAATCAGGTAGGACTAC
>ASV_27	AACGCACCTTGCGCTCCTTGGTATTCCGAGGAGCATGCCTGTTTGAGTGTCATGGAATTCTCAACCTCTCTCACTTTTGTGGTGGAGGCTTGGACTTGGGGGTCGTGTCGGCTTGCGAAAGTCGACTCCTCTGAAATGCATTAGTGCGAGCCTTACGGATCGCTTCGGTGTGATAATTGTCTACGCCGTGGTGTGAAGTATCTCTGTGTTCGCGCTTCTAACTGTCCGCGAG
>ASV_28	AACGCACATTGCGCCCCTTGGTATTCCATGGGGCATGCCTGTTCGAGCGTCATTTGTACCCTCAAGCTCTGCTTGGTGTTGGGTGTTTGTCCACTATCGTGGACTCGCCTTAAAGTCATTGGCAGCCAGTGTTTTGGTATTGAAGCGCAGCACATTTTGCGCCTCTAGCCTAGAACACTAGCGTCCAGTAAGCCTTTTTCCACTTTTGACCTCGGATCAGGTAGGGATACCC
>ASV_29	AACGCACCTTGCACTCCTTGGTATTCCGAGGAGTATGCCTGTTTGAGTCTCATGGTATTCTCAACCCCTAAATTTTTGTAACGAAGGTTTAGCGGGCTTGGACTTGGAGGTTGTGTCGGCCCTTGTCGGTTGACTCCTCTGAAATGCATTAGCGTGAATCTTACGGATCGCCTTCAGTGTGATAATTATCTGCGCTGTGGTGTTGAAGTATTTATGGTGTTCATGCTTCGAA
>ASV_30	AACGCAAGTTGCGCACGAAGCCATTAGGCCGAGGGCACGTCTGCCTGGGTGTCACGCATCGACATGCCCCCAACCACGCACCCTTAGAGGAGCGTGATGACTTGGGGGCGGAAGTTGGCCTCCCGTGCCTTACGGCGCGGCTGGCGCAAATGAGAGTCTCTGGCGACGAACGTCGTGACATTGGTGGTTGTAAAAGAACCTCTTTCCTTGTCGCGCGTATCCGTCATCTTTT
>ASV_31	AACGCATCTTGCGCCTTTTGGTATTCCAAAAGGCACACCTGTTTGAGTGTCATGAAACCCTCTCATTAAACATTTTTTAACTTGTTTAAAATTGTTTAGTGGATGTTGAGTGTTGCTGTCATTAGCTCACTTTAAATATATAAGTCACTTTTCAAATAAGTTGGATTGACTTGGTGTAATAATTTTATCATCACATCAAGGAAAGTAGCAATACTTGCCATCTTGTTTAATA
>ASV_32	GTCTCGTGGGGTATAAGAGACAGTTCCTCC
>ASV_33	AACGCACATTGCGCCCTCTGGTATTCCGGAGGGCATGCCTGTTTGAGCGTCGTTTCTCCCTCAAACCCCTAGGGTTTGGTGTTGAGCAATACGACTTGGGTTTGCTTGAAAGATGATAGTGGTATAAGGCGGAGATGCTTGACAATGGCTTAGGTGTAACCAAAAACATTGCTAAGGCGGTCCCTGGCGTCGCCCATTTTATTCTTCAAACTTTGACCTCAAATCAGGTAGG
>ASV_34	AACGCACATTGCGCCCCCTGGTATTCCGGGGGGCATGCCTGTTCGAGCGTCATTTCACCACTCAAGCCTCGCTTGGTATTGGGCAACGCGGTCCGCCGCGTGCCTCAAATCGTCCGGCTGGGTCTTCTGTCCCCTAAGCGTTGTGGAAACTATTCGCTAAAGGGTGTTCGGGAGGCTACGCCGTAAAACAACCCCATTTCTAAGGTTGACCTCGGATCAGGTAGGGATACCC
>ASV_35	AACGCAAGTTGCGCCCGACGCCATTCGGCCGAGGGCACGTCTGCCTGGGTGTCACGCACCGTTGCCCCCAAACGCCCCCGCCTCGCAAGGGGCGCGGGATCTCGTTTGGTGGCGGAAGTTGGCCTCCCGTGGGCCTGTGCTCGCGGTTAGCCTAAAAAGGAGTCCTCGGCGACGAGCGCCACGACAATCGGTGGTTGATTAGACCTCGGTCCCCGTCGTGCGTGTCTGGTCG
>ASV_36	AACGCAAATGGCGCTCTATGGTATTCCGTAGAGCACGTCTGTTTGAGCGTCGCGAACATCTCCATAAGCTGGTTTTACTAGTGAGTGGGTTATGAGGCTGTCTAGTAATAGACTTCCTTCAAGTGAATTAGCAGGGCTCTATAGAAGGGTTAATACTGTGTGTTATAGTGGATCTCATCCATCACCAGTCAGAAGTGAAAGCTTCGCCTTGACATAGTAGCTATTCAGCTTC
>ASV_37	AACGCACATTGCGCCCCTTGGTATTCCAGGGGGCATGCCTGTTTGAGCGTCATTTCCTTCTCAAACATTCTGTTTGGTAGTGAGTGATACTCTTTGGAGTTAACTTGAAATTGCTGGCCTTTTCATTGGATGTTTTTTTTTTCCAAAGAGAGGTTTCTCTGCGTGCTTGAGGTATAATGCAAGTATGGTCGTTTTAGGTTTTACCAACTGCGGCTAATCTTTTTTATACTGA
>ASV_38	AACGCACATTGCGCCCTCTGGTATTCCGGGGGGCATGCCTGTTTGAGCGTCATTTCCTTCTCAAACACGTTGTGTTTGGTAGTGAGTGATACTCTCGTTTTTGAGTTAACTTGAAATTGTAGGCCATATCAGTATGTGGGACACGAGCGCAAGCTTCTCTATTAATCTGCTGCTCGTTTGCGCGAGCGGCGGGGGTTAATACTGTATTTGGTTTTACCAACTCGGGGTTGAT
>ASV_39	GTCTCGTGGCTCGAGAGACAGTTCCTCC
>ASV_40	AACGCACCTTGCGCCCTTTGGTATTCCGAAGGGCACACCTGTTTGAGTGTCGTGAAATTCTCAACCCTCTTCACTTTTGTGAACGTAGTGGATTGGACTTGGAGGCTTTGCCGGGCTTCACCGCTCGGCTCCTCTCAAATGCATTAGTGCGTCTTGTTGCGACGTGCGCCTCGGTGTGATAATTATCTACGCTGTGGTGTGCTTGCTTCTGTGGAGACGCGCTTTCTAACCG
>ASV_41	AACGCACCTTGCGCTCCCTGGTATTCCGGGGAGCATGCCTGTTTGAGTGTCGTGAAATCATCATGGTCATGATCTTTAATTAATCATGGCTTGGTTTTGGAGGTTATGTTGGCTTTTTATTAAGTTGACTCCTCTTAAATACATTAGCTCAGTGTTTAATGCTTAGAGCGGTTCACGGTGTGATAATTATCTACACTTCAACCAATTTAAGTTAGCTGGCTTCTAATCGATC
>ASV_42	AACGCACATTGCGCCCTCTGGTATTCCGGAGGGCATGCCTGTTTGAGCGTCGTTTCTCCCTCAAACCGCTGGGTTTGGTGTTGAGCAATACGACTTGGGTTTGCTTGAAAGACGGTAGTGGTAAGGCGGGACCGCTTTGACAGTGGCTTAGGTCTAACCAAAAACATTGCTTGCGGCGGTAACGTCTACCACGTATATCTTCAAACTTTGACCTCAAATCAGGTAGGACTAC
>ASV_43	AACGCACATTGCGCCCTCTGGTATTCCGGGGGGCATGCCTGTTTGAGCGTCATTTCCTTCTCAAACACGTTGTGTTTGGTAGTGAGTGATACTCTCGTTTTTGAGTTAACTTGAAATTGTAGGCCATATCAGTATGTGGGACACGAGCGCAAGCTTCTCTATTAATCTGCTGCTCGTTTGCGCGAGCGGCGGGGGTTAATACTGTATTTGGTTTTACCAACTCGGTGTTTAT
>ASV_44	AACGCACATTGCGCCCTCTGGTATTCCGGAGGGCATGCCTGTTTGAGCGTCGTTTCTCCCTCAAACCGCTGGGTTTGGTGTTGAGCAATACGACTTGGGTTTGCTTGAAAGACGGTAGTGGTAAGGCGGGATCGCTTTGACAATGGCTTAGGTCTAGCCAAAAACATTGCTTGCGGCGGTAACGTCTACCACGTATATCTTCAAACTTTGACCTCAAATCAGGTAGGACTAC
>ASV_45	TGTATAAGAACAGTTCCTCC
>ASV_46	AACGCACCTTGCACTCCTTGGTATTCCGAGGAGTATGCTTGTTTGAGAGTACTGTAATCATCAATCCTCCTTTACTTTTGTGAAGTTGGCTTGGATTTGGGGATTTGCTGGCCTTTCATTAGATCTGGCTTCCCTTGAATGCATTAGTTGAATCGAGTTACAACGTTACGTGTAGTGTGATAATATCTTCACTGCATAGTTGTAATGAAGTTTGGCTTCTAACAGTCCTTCA
>ASV_47	TACACATCTGAGCTCGACGA
>ASV_48	AACGCACATTGCGCCCTCTGGTATTCCGGAGGGCATGCCTGTTTGAGCGTCGCTTCTCCCTCAAACCCCTAGGGTTTGGTGTTGAGCAATACGACTTGGGTTTGCTTGAAAGATGATAGTGGTATAAGGCGGAGATGCTTGACAATGGCTTAGGTGTAACCAAAAACATTGCTAAGGCGGTCTCTGGCGTCGCCCATTTTATTCTTCAAACTTTGACCTCAAATCAGGTAGG
>ASV_49	AACGCACATTGCGCCCTCTGGTATTCCGGAGGGCATGCCTGTTTGAGCGTCGTTTCTCCCTCAAACCGCTGGGTTTGGTGTTGAGCAATACGACTTGGGTTTGCTTGAAAGACGGTAGTGGTAAGGCGGGATCGCTTTGACAATGGCTTAGGTCTAACCAAGAACATTGCTTGCGGCGGTAACGTCTACCACGTATATCTTCAAACTTTGACCTCAAATCAGGTAGGACTAC
>ASV_50	AACGCACATTGCGCCCTCTGGTATTCCGGAGGGCATGCCTGTTTGAGCGTCGTTTCCCCCTCAAACCGCTGGGTTTGGTGTTGAGCAATACGACTTGGGTTTGCTTGAAAGACGGTAGTGGTAAGGCGGGATCGCTTTGACAATGGCTTAGGTCTAACCAAAAACATTGCTTGCGGCGGTAACGTCTACCACGTATATCTTCAAACTTTGACCTCAAATCAGGTAGGACTAC
>ASV_51	TAAATATTTATACATCTGTGGCTTCACTA
>ASV_52	AACGCACATTGCGCCCTCTGGTATTCCGGAGGGCATGCCTGTTTGAGTGTCATTAATCTCTCCCGTCGACGGTCCCTAGTGGACGGCCGATGTCGGTGTTGGGATCTGCGGGTGGTCACCTCGACCGCGCGCTCTCCTCAAATGCATTGGTGTGGCCCGCCGCCCGGTCCCACAACGTTCTAGGTACGTCCAACTCGTTGTATGTCCGGCGCATATCCTGGCGCTGCACCTA
>ASV_53	AACGCACATTGCGCCCTCTGGTATTCCGGAGGGCATGCCTGTTTGAGCGTCGTTTCTCCCTCAAACCGCTGGGTTTGGTGTTGAGCAATACGACTTGGGTTTGCTTGAAAGACGGTAGTGGTAAGGCGGGATCGCTTTGACAATGGCTTAGGTCTAACCAAAAACATTGCTTGCGGCGGTAACGTCTACCACGTATATCTTCAAACTTTGACCTCAAATCAGGTGGGACTAC
>ASV_54	AACGCACATTGCGCCCTCTGGTATTCCGGAGGGCATGCCTGTTTGAGCGTCGTTTCTCCCTCAAACCGCTGGGTTTGGTGTTGAGCAATACGACTTGGGTTTGCTTGAAAGACGGTAGTGGTAAGGCGGGATCGCTTTGACAATGGCTTAGGTCTAACCAAAAACATTGCTTGCGGCGGTAACGTCTACCACGTATATCTTCAAACTTTGACCTCAAATCAGGCAGGACTAC
>ASV_55	TGTATAAGAGACAGTTCCTCC
>ASV_56	GTCTCTGGGCTGGAGTAAGAGACAGTTCCTCC
>ASV_57	AACGCACATTGCGCCCTCTGGTATTCCGGAGGGCATGCCTGTTTGAGCGTCGTTTCTCCCTCAAACCCCTAGGGTTTGGTGTTGAGCAATACGACTTGGGTTTGCTTGAAAGATGATAGTGGTATAAGGCGGAGATGCTTGACAATGGCTTAGGTGTAACCAAAAACATTGCTAAGGCGGTCTCTGGCGTCGCCCATTTTATTCTTCAACCTTTGACCTCAAATCAGGTAGG
>ASV_58	GTCTCGTGGGCTGAGACAGTTCGTGC
>ASV_59	AACGCACCTTGCGCTCCCTGGTATTCCGGGGAGCATGCCTGTTTGAGTGTCATGGTATTCTCAACCCTCGATGACTTAACTTTGTTAAGTTATCGAAGGCTTGGACTTGGAGGCTTGTGCTGGCTTCTTGTTAAGTCGGCTCCTCTTAAATGCATTAGCGCGAGTGTAACAGATCGCTTCGGTGTGATAATTATCTGCGCCGTGGTCGTGAAGTAACATAAGCTTGTGCTTC
>ASV_60	AACGCACATTGCGCCCCTTGGTATTCCAGGGGGCATGCCTGTTTGAGCGTCATTTCCTTCTCAAACATTCTGTTTGGTAGTGAGTGATACTCTTTGGAGTTAACTTGAAATTGCTGGCCTTTTCATTGGATGTTTTTTTTTTTCCAAAGAGAGGTTTCTCTGCGTGCTTGAGGTATAATGCAAGTACGGTCGTTTTAGGTTTTACCAACTGCGGCTAATCTTTTTTATACTG
>ASV_61	AACGCACCTTGCGCCCCTTGGCATTCCGAGGGGCACGCCTGTTTGAGTGTCGTGAACTCCTCCACCCTCCACCTTTTTCGAAAGGCGTTGGGCTGGGATTTGGGAGCTTGCGGGTCCCTGGCCGATCCGCTCTCCTTGAATACATTAGCGAAGCCCTTGCGGCCTTGGTGTGATAGTCATCTACGCCTCGGTTTAGCGAACATACGGGAATCACTTCCAACCGTCTCGCAAG
>ASV_62	AACGCACATTGCGCCCTCTGGTATTCCGGGGGGCATGCCTGTTTGAGCGTCATTTCCTTCTCAAACACGTTGTGTTTGGTAGTGAGTGATACTCTCGTTTTTGAGTTAACTTGAAATTGTAGGCCATATCAGTATGTGGGACACGAGCGCAAGCTTCTCTATTAATCTGCTGCTCGTTTGCGCGAGCGGCGGGGGTTAATTCTGTATTTGGTTTTACCAACTCGGTGTTGAT
>ASV_63	AACGCAACTTGCGCTCCTTGGTATTCCATGGAGCATGCCTGTTTGAGAGTCACGTAAACCCTCACCCTTACGATGTTACAATTGTATTGTGGTGGATTTGGATTGTGCCGTAATTGGCTCATCCTGAAATGCATTAGCTTGTGCTTTTTACAGTGCTCGGCATGGTGTGATAATTATCTGCGCCGTCGCCTTAGGCCTGTTCTATATGTGCAGCTTCTAATCGTCCCTTGTG
>ASV_64	AACGCACATTGCGCCCCCTGGTATTCCGGGGGGCATGCCTGTCCGAGCGTCATTGCTGCCCTCAAGCACGGCTTGTGTGTTGGGCTTCCGTCCCTGGTAACGGGGACGGGCCCAAAAGGCAGTGGCGGCACCATGTCTGGTCCTCGAGCGTATGGGGCTTTGTCACCCGCTCCCGTAGGTCCAGCTGGCAGCTAGCCTCGCAACCAATCTTTTTAACCAGGTTGACCTCGGG
>ASV_65	AACGCACATTGCGCCCTCTGGTATTCCGGAGGGCATGCCTGTTTGAGCGTCGTTTCTCCCTCAAACCGCTGGGTTTGGTGTTGAGCAATACGACTTGGGTTTGCTTGAAAGACGGTAGTGGTAAGGCGGGATCGCTTTGACAATGGCTTAGGTCTAACCAAAAACATTGCTTGCGGCGGTAACGTCTACCACGTATATCTTCAAACTTTGACCTCAAATCAGGTAGGGTTAC
>ASV_66	GTCTCGTGGGACAGTTCCTGC
>ASV_67	AACGCACCTTGCGCTCCTTGGTATTCCGAGGAGCATGCCTGTTTGAGTGTCATGTTATTCTCAATCCCGTCTGCTTTGCGGCCGTCGGGTTTGGATGTGGAGGCTTGCTGGCCCCTCGCGGTCGGCTCCTCTTGAATGCATTAGCGGGGCTTATGCTCGATGCAACGGTGTAATACTTTCTTTTCACCGGAGTAACTTGCAATGGAAAGTCCGCTTCTAATCGTCTCGCATG
>ASV_68	AACGCACCTTGCGCTCTATGGTATTCCGTAGAGCATGCCTGTTTGAGTGCCGTGAATTCTCCCATCCCAAGCGGTTTTTATCAAAGAATTGCTAGGCGAAGGGGTTGAGATGGGCGTTGTTATAACTGCTTTTCTTCTCTAGAAAAGCTCGCCCGAAAAACAGCTAACGCCTCTGGGCCACTTTGCATCCGCTTCTCTGAGGGGAGAAGCGGCCAAGCGCGCTCTGATCATC
>ASV_69	AACGCACCTTGCGCTCCTTGGTATTCCGAGGAGCATGCCTGTTTGAGTCTCATGGAATTCTCAACCTTCGGCTTTATTGACGAAGGCTTGGACTTGGAGGTCGTGCCGGCTCTCGTAGTCGGCTCCTCTGAAATGCATTAGTGCGAACGTTACCAGCCGCTTCAGCGTGATAATTATCTGCGTTGCTGTGGAGGGTATTCTAGTGTTCGCGCTTCTAACCGTCTTCGGACAA
>ASV_70	AACGCACATTGCGCCCCTTGGTATTCCAAGGGGCATGCCTGTTTGAGCGTCATTTCCTTCTCAAACATTCTGTTTGGTAGTGAGTGATACTCTTTGGAGTTAACTTGAAATTGCTGGCCTTTTCATTGGATGTTTTTTTTTCCAAAGAGAGGTTTCTCTGCGTGCTTGAGGTATAATGCAAGTACGGTCGTTTTAGGTTTTACCAACTGCGGCTAATCTTTTTTATACTGAG
>ASV_71	AACGCACCTTGCACTCCTTGGTATTCCGAGGAGTATGCTTGTTTGAGAGTAATGTAATCATCAATCCTCCTTTACTTTTGTGAAGTTGGCTTGGATTTGGGGATTGCTGGCCTTTCATTAGGTCCTGGCTTCCCTTGAATGCATTAGTTGAATCAAGTTACAACGTTACGTGTGGTGTGATAATATCTTCACTGCATAGTTGTAATGAAGTTTGGCTTCTAACAGTCCTTCA
>ASV_72	AACGCACATTGCGCCCCCTGGTATTCCGGGGGGCATGCCTGTTCGAGCGTCATTTCACCACTCAAGCCTCGCTTGGTATTGGGCAACGCGGTCCGCCGCGTGCCTCAAATCGACCGGCTGGGTCTTCTGTCCCCTAAGCGTTGTGGAAACTATTCGCTAAAGGGTGTTCGGGAGGCTACGCCGTAAAACAACCCCATTTCTAAGGTTGACCTCGGATCAGGTAGGGATACCC
>ASV_73	GTCTCGTGGGGAGACAGCTCCTGC
>ASV_74	AACGCACATTGCGCCCTCTGGTATTCCGGAGGGCATGCCTGTTTGAGCGTCGTTTCTCCCTCAAACCGCTGGGTTTGGTGTTGAGCAATACGACTTGGGTTTGCTCGAAAGACGGTAGTGGTAAGGCGGGATCGCTTTGACAATGGCTTAGGTCTAACCAAAAACATTGCTTGCGGCGGTAACGTCCACCACGTATATCTTCAAACTTTGACCTCAAATCAGGTAGGACTAC
>ASV_75	AACGCACATTGCGCCCTCTGGTATTCCGGGGGGCATGCCTGTTTGAGCGTCATTTCCTTCTCAAACACGTTGTGTTTGGTAGTGAGTGATACTCTCGTTTTTGAGTTAACTTGAAATTGTAGGCCATATCAGTATGTGGGACACGAGCGCAAGCTTCTCTATTAATCTGCTGCTCGTTTGCGCGAGCGGCGGGGGTTTATTCTGTATTTGGTTTTACCAACTCGGTGTTGAT
>ASV_76	AACGCACATTGCGCCCCTTGGTATTCCATGGGGCATGCCTGTTCGAGCGTCATTTGTACTCTCAAGCCTTGCTTGGTGTTGGGTGTTTGTCTTTGCTCTGCCTAGACTCGCCTTAAATATATTGGCAGCCGGTATTTTGGTTTGAAGCGCAGCACATTTGCTTTTCAAATCTTTATTATTGGTACCCATAAGCATTTTAACACTTTTGACCTCGGATCAGGTAGGGATACCC
>ASV_77	GTCTCGATGTGTATAAGAAGACAGTTCCTGC
>ASV_78	AACGCACCTTGCGCTCCTTGGTATTCCGAGGAGCATGCCTGTTTGAGTGTCATGAAATCTTCAACTTACGAGCTTCTTGCGAGGTTTGTAGGGTTGGACTTGGAGGCTTGTCGGTCTTTAAAGGTCGGCTCCTCTTAAATGCATTAGCTTGGTTCCTTGCGGATCGGGTTGTCGGTGTGATAATGTCTACGCCGCGACCGTGAAGCGTTTGGCAAGCTTCTAACCGTCTCGG
>ASV_79	GTCTCGTGGGCTCAGTTCCTGC
>ASV_80	AACGCACATTGCGCCCTCTGGTATTCCGGAGGGCATGCCTGTTTGAGCGTCGTTTCTCCCTCAAACCGCTGGGTTTGGTGTTGAGCAGTACGACTTGGGTTTGCTTGAAAGACGGTAGTGGTAAGGCGGGATCGCTTTGACAATGGCTTAGGTCTAACCAAAAACATTGCTTGCGGCGGTAACGTCCACCACGTATATCTTCAAACTTTGACCTCAAATCAGGTAGGACTAC
>ASV_81	AACGCACATTGCGCCCTTTGGTATTCCGAAGGGCATGCCCGTTCGAGCGTCATTTCACCACTCAAGCCTCGCTTGGTCTTGGGCGTCCGCGGTCCGCCGCGCGCCTCGAAGTCTCCGGCCGCGTGGCCCGTCCCCAAGCGTTGTGGCATCTTGTTTCCGCTTGTGGGTGATCGGGCGGCGTCGGCCGTTAAACACCATCATCAAAGGTTGACCTCGGATCGGGTAGGGATAC
>ASV_82	AACGCACCTTGCGCCCTTTGGTATTCCGAAGGGCACACCTGTTTGAGTGTCGTGAAATTCTCAACCCTCTTCACTTTTTTGGTGAAGCCAGGGCTTGGACTTGGAGGCTTTGCCGGCTCTGCTCGGCTCCTCTCAAATGCATTAGTGCGCCTTGTTGCGACGTGCGCCTCGGTGTGATAATTATCTACGCTGTGGTGTGCTTGCTTCTGTGGAGACGCGCTTTCAAACCGTC
>ASV_83	AACGCACATTGCGCCCATTAGTATTCTAGTGGGCATGCCTGTTCGAGCGTCATTTCAACCATCAAGCCCTATTTGCTTGGCGTTGGGAGACTTGTAGGTCTGGCCTGCAAGCTCCTGAAATAGATCGGCGGAGTCGTGGCGACCCTCAGCGTAGTAATTCTTCTCGCTTTAGGTGTCGGCGCTGGCGTTTAGCCGTTAAACCCCCTATTTCTTTTAGTCTTGACCTCGGATC
>ASV_84	GACGCACATTGCGCCCTCTGGTATTCCGGAGGGCATGCCTGTTTGAGCGTCGTTTCTCCCTCAAACCCCTAGGGTTTGGTGTTGAGCAATACGACTTGGGTTTGCTTGAAAGATGATAGTGGTATAAGGCGGAGATGCTTGACAATGGCTTAGGTGTAACCAAAAACATTGCTAAGGCGGTCTCTGGCGTCGCCCATTTTATTCTTCAAACTTTGACCTCAAATCAGGTAGG
>ASV_85	AACGCACATTGCGCCCTCTGGTATTCCGGAGGGCATGCCTGTTTGAGCGTCGTTTCTCCCTCAAACCGCTGGGTTTGGTGTTGAGCAATACGACTTGGGTTTGCTTGAAAGACGGTAGTGGTAAGGCGGGATCGCTTCGACAATGGCTTAGGTCTAACCAAAAACATTGCTTGCGGCGGTAACGTCTACCACGTATATCTTCAAACTTTGACCTCAAATCAGGTAGGACTAC
>ASV_86	AACGCAAGTTGCGCCCTAGGCCATTAGGCTGAGGGCACGCCTGCCTGGGCGTCACGCATCGCGTCGCTCCCCCCAGCCACCCCATGGGATGGCCGGTTTGGGAGCGGAGATTGGCCCCCCGTGTGTCGTATGCGCACGCGGCCGGCCTAAAAGCTGGGCCCCCGGCGGTCGACGTCACGACGAGTGGTGGTTGATACGTGATACCCCTTGCCTTATCGGACGTCGTGCACGC
>ASV_87	AACGCACATTGCGCCCTCTGGTATTCCGGAGGGCATGCCTGTTTGAGCGTCGTTTCTCCCTCAAACCGCTGGGTTTGGTGTTGAGCAATACGACTTGGGTTTGCTTGAAAGACGGTAGTGGTAAGGCGGGATCGCTTTGACAATGGCTTAGGTCTAACCAAAAACATTGCTTGCGGCGGTAGCGTCTACCACGTATATCTTCAAACTTTGACCTCAAATCAGGTAGGACTAC
>ASV_88	TCTGTATAAAGACAGTTCCTGC
>ASV_89	AACGCACATTGCGCCCCTTGGTATTCCAGGGGGCATGCCTGTTTGAGCGTCATTTCCTTCTCAAACATTCTGTTTGGTAGTGAGTGATACTCTTTGGAGTTAACTTGAAATTGCTGGCCTTTTCATTGGATGGTTTTTTTTTCCAAAGAGAGGTTTCTCTGCGTGCTTGAGGTATAATGCAAGTACGGTCGTTTTAGGTTTTACCAACTGCGGCTAATCTTTTTTATACTGA
>ASV_90	AACGCACCTTGCGCTCCTTGGTATTCCGAGGAGCATGCCTGTTTGAGTGTCATGGAATTCTCAACTTATAAATCCTTGTGATCTATAAGCTTGGACTTGGAGGCTTGCTGGCCCTTGTTGGTCGGCTCCTCTTGAATGCATTAGCTCGATTCCGTATGGATCGGCTCTCAGTGTGATAATTGTCTACGCTGTGACCGTGAAGTGTTTTGGCGAGCTTCTAACCGTCCATTAG
>ASV_91	AACGCACATTGCGCCCTCTGGTATTCCGGAGGGCATGCCTGTTTGAGCGTCGTTTCTCCCTCAAACCGCTGGGTTTGGTGTTGAGCAATACGACTTGGGTTTGCTTGAAAGACGGTAGTGGTAAGGCGGGATCGCTTTGACAATGGCTTAGGTCTAACCAAAAACATTGCTTGCGGCGGTAACGTCCACCACATATATCTTCAAACTTTGACCTCAAATCAGGTAGGACTAC
>ASV_92	AGCGCACATTGCGCCCTCTGGTATTCCGGAGGGCATGCCTGTTTGAGCGTCGTTTCTCCCTCAAACCGCTGGGTTTGGTGTTGAGCAATACGACTTGGGTTTGCTTGAAAGACGGTAGTGGTAAGGCGGGATCGCTTTGACAATGGCTTAGGTCTAACCAAAAACATTGCTTGCGGCGGTAACGTCCACCACGTATATCTTCAAACTTTGACCTCAAATCAGGTAGGACTAC
>ASV_93	AACGCACATTGCGCCCTCTGGTATTCCGGGGGGCATGCCTGTTTGAGCGTCATTTCCTTCTCAAACACGTTGTGTTTGGTAGTGAGTGATACTCTCGTTTTTGAGTTAACTTGAAATTGTAGGCCATATCAGTATGTGGGACACGAGCGCAAGCTTCTCTATTAATCTGCTGCTCGTTTGCGCGAGCGGCGGGGGTTAATACTGTATTAGGTTTTACCAACTCGGGGTTTGT
>ASV_94	AACGCACATTGCGCCCTCTGGTATTCCGGAGGGCATGCCTGTTTGAGCGTCGTTTCTCCCTCAAACCGCTGGGTTTGGTGTTGAGCAATACGACTTGGGTTTGCTTGAAAGACGGTAGTGGTAAGGCGGGATCGCTTTGACAATGGCTTAGGTCTAACCAAAAACATTACTTGCGGCGGTAACGTCCACCACGTATATCTTCAAACTTTGACCTCAAATCAGGTAGGACTAC
>ASV_95	AACGCACCTTGCGCCCTTTGGTATTCCGAAGGGCACACCTGTTTGAGTGTCGTGAAATTCTCAACCCTCTTCACTTTTTTGGTGAAGCCAGGGCTTGGACTTGGAGGCTTTGCCGGCTCTGCTCGGCTCCTCTCAAATGCATTAGTGCGTCTTGTTGCGACGTGCGCCTCGGTGTGATAATTATCTACGCTGTGGTGTGCTTGCTTCTGTGGAGACGCGCTTCCAAACCGTC
>ASV_96	AACGCACATTGCGCCCCTTGGTATTCCAGGGGGCATGCCTGTTTGAGCGTCATTTCCTTCTCAAACATTCTGTTTGGTAGTGAGTGATACTCTTTGGAGTTAACTTGAAATTGCTGGCCTTTTCATTGGATGTTTTTTTTTTTCAAAGAGAGGTTTCTCTGCGTGCTTGAGGTATAATGCAAGTACGGTCGTTTTAGGTTTTACCAACTGCGGCTAATCTTTTTTATACTGA
>ASV_97	GATGTGTATAAGAGACAGTTCCTCC
>ASV_98	GTCTCGTGTGGAGACAGTTCCTGC
>ASV_99	AACGCACATTGCGCCCCTTGGTATTCCAGGGGGCATGCCTGTTTGAGCGTCATTTCCTTCTCAAACATTCTGTTTGGTAGTGAGTGATACTCTTTGGAGTTAACTTGAAATTGCTGGCCTTTTCATTGGATGTTTTTTTTTTCCAAAGAGAGGTTTCTCTGCGTGCTTGAGGTATAATGCAGGTACGGTCGTTTTAGGTTTTACCAACTGCGGCTAATCTTTTTTATACTGA
>ASV_100	AACGCACCTTGCGCTCTATGGTATTCCGTAGAGCATGCCTGTTTGAGTGCCGTGAATTCTCCCATCCCAAGCGGTTTTTATCAAAGAATTGCTAGGCGAAGGGGTTGAGATGGGCGTTGTTATAACTGCTTTTCTTCTCTAGGAAAGCTCGCCCGAAAAACAGCTAACGCCTCTGGGCTACTTTGCATCCGCTTCTCTGAGGGGAGAAGCGGCCAAGCGCGCTCTGATCATC
>ASV_101	AACGCACATTGCGCCCCTTGGTATTCCAGGGGGCATGCCTGTTTGAGCGTCATTTCCTTCTCAAACATTCTGTTTGGTAGTGAGTGATACTCTTTGGAGTTAACTTGAAATTGCTGACCTTTTCATTGGATGTTTTTTTTTTCCAAAGAGAGGTTTCTCTGCGTGCTTGAGGTATAATGCAAGTACGGTCGTTTTAGGTTTTACCAACTGCGGCTAATCTTTTTTATACTGA
>ASV_102	AACGCACATTGCGCCCCTTGGTATTCCATGGGGCATGCCTGTTCGAGCGTCATTTGTACCTTCAAGCTCTGCTTGGTGTTGGGTGTTTGTCCCGCCTTTGTGCGCGGACTCGCCTTAAAGCAATTGGCAGCCGGCGTATTAGTTTCGGAGCGCAGCACAAATCGCGCTCTGTGTCTTATACGGTAGCATCCATCAAGACTATTTTACACTCTTGACCTCGGATCAGGTAGGG
>ASV_103	AACGCACATTGCGCCCCCTGGTATTCCGGGGGGCATGCCTGTTCGAGCGTCATTTCACCACTCAAGCCTCGCCTGGTATTGGGCAACGCGGTCCGCCGCGTGCCTCAAATCGTCCGGCTGGGTCTTCTGTCCCCTAAGCGTTGTGGAAACTATTCGCTAAAGGGTGTTCGGGAGGCTACGCCGTAAAACAACCCCATTTCTAAGGTTGACCTCGGATCAGGTAGGGATACCC
>ASV_104	AGTTCTCCGAAAAACAGAAATAGGGAAAATTTCCTCAACCTCATAAAGAACATCTACAAAAACCCTACAGTTAACATTATACTTAATGAAGAAAGATTGAAT
>ASV_105	AACGCATCTTGCGCTCCTTGGTATTCCGAGGAGCATGCCTGTTTGAGTGTCATTAAATTCTCAACCTCTACCAGCTTTGCTGCTTGGTATTGGCTTGGATGTGGGGGGATTTCTGCAGGCTCTTTCACAGAGTCAGCTCCCCTGAAATGCATTAGCGGTGACCTTGATGGCCATTGGTGTGATAACTATCTACGCCATTGGATGTCGCGCTGTTCGCTGCTGCTAGCAGTCC
>ASV_106	AACGCACATTGCGCCCCCTGGTATTCCGGGGGGCATGCCTGTCCGAGCGTCATTGCTGCCCTCAAGCCCGGCTTGTGTGTTGGGTCCTAGTCCTTAGGGACAGGCCCGAAAGGCAATGGCAGTACCGCGTCCGGTCCTCGAGCGTATGGGGCTTTGTCACCCGCTCTGTAGGCCCGGCCGGCGCTCCGCCGACCAACCAAAAACTATTTTTCAGGTTGACCTCGGATCAGGT
>ASV_107	AACGCACATTGCGCCCCCTGGTATTCCGGGGGGCATGCCTGTCCGAGCGTCATTGCTGCCCTCAAGCCCGGCTTGTGTGTTGGGTCCTAGTCCTTAGGGACAGGCCCGAAAGGCAATGGCAGTACCGCGTCCGGTCCTCGAGCGTATGGGGCTTTGTCACCCGCTCTGTAGGCCCGGCCGGCGCTCCGCCGACCAACCAAAAACTATTTTTCAGGTTGACCTCGGATCAGGG
>ASV_108	AACGCACATTGCGCCCTCTGGTATTCCGGGGGGCATGCCTGTTTGAGCGTCATTTCCTTCTCAAACACGTTGTGTTTGGTAGTGAGTGATACTCTCGTTTTTGAGTTAACTTGAAATTGTAGGCCATATCAGTATGTGGGACACGAGCGCAAGCTTCTCTATTAATCTGCTGCTCGTTTGCGCGAGCGGCGGGGGTTAATTCTGTATTTGGTTTTACCAACTCGGGGTTTAT
>ASV_109	AACGCACATTGCGCCCTTTGGCATTCCGAAGGGCATGCCTGTTCGAGCGTCATTACACCACTCAAGCCTCGCTTGGTATTGGGCGCCGCGGTCCGCCGCGCGCCTCAATGTCTCCGGCTGAGCCGTCCGTCTCTAAGCGTTGTGAATCAATCAATCCGCTTGCGAGGCCGGGCTGGCTGCGCGCCGTTAAACCCCCCATTCTTCTAGGTTGACCTCGGATCAGGTAGGGATA
>ASV_110	AACGCACATTGCGCCCTCTGGTATTCCGGAGGGCATGCCTGTTTGAGCGTCGTTTCTCCCTCAAACCCCTAGGGTTTGGTGTTGAGCAATACGACTTGGGTTTGCTTGAAAGGTGATAGTGGTATAAGGCGGAGATGCTTGACAATGGCTTAGGTGTAACCAAAAACATTGCTAAGGCGGTCTCTGGCGTCGCCCATTTTATTCTTCAAACTTTGACCTCAAATCAGGTAGG
>ASV_111	AACGCACCTTGCGCTCCTTGGTATTCCGAGGAGCATGCCTGTTTGAGTGTCGTGAAATTATCAACTCTCTTACTTTATTGTGAGATGAGCTTGGACTTGGGGATTGCTGGTGTAAGTCAGCTTCTCTTGAATGCATTAGCTGGAATTTAGTTCGCAGCATATATGCGGTGTGATAATGTCGTCACTGTGTAGCTCGAATTGTCTGGCTTCTAATCGTCCTTCACGGGACAAT
>ASV_112	GTCTCGTGGGAGAGACAGTTCCTGC
>ASV_113	AACGCACATTGCGCCCCTTGGTATTCCGAGGGGCATGCCTGTTCGAGCGTCATTACACCACTCAAGCTATGCTTGGTATTGGGCGTCGTCCTTAGTTGGGCGCGCCTTAAAGACCTCGGCGAGGCCACTCCGGCTTTAGGCGTAGTAGAATTTATTCGAACGTCTGTCAAAGGAGAGGAACTCTGCCGACTGAAACCTTTATTTTTCTAGGTTGACCTCGGATCAGGTAGGG
>ASV_114	TGTATAAGAGACAGTTCCTGC
>ASV_115	AACGCACATTGCGCCCTCTGGTATTCCGGAGGGCATGCCTGTTTGAGCGTCGTTTCTCCCTCAAACCCCTAGGGTTTGGTGTTGAGCAATACGACTTGGGTTTGCTTGAAAGATGATAGTGGTATAAGGCGGAGATGCTTGACAATGGCTTAGGTGTAACCAAAAACATTGCTAAGGCGGTCTCTGGCGTCGCCCATTTTATTCTTCAAACTTTGACCCCAAATCAGGTAGG
>ASV_116	AACGCACATTGCGCCCTCTGGTATTCCAGAGGGCATGCCTGTTTGAGCGTCATTTCTCTCTCAAACCCCCGGGTTTGGTATTGAGTGATACTCTTAGTCGGACTAGGCGTTTGCTTGAAAAGTATTGGCATGGGTAGTACTAGATAGTGCTGTCGACCTCTCAATGTATTAGGTTTATCCAACTCGTTGAATGGTGTGGCGGGATATTTCTGGTATTTTTTGGCCGGCCTTT
>ASV_117	AACGCACATTGCGCCCTCTGGTATTCCGGGGGGCATGCCTGTTCGAGCGTCATTACAACCCTCAAGCTCTGCTTGGTATTGGGTCAGCCCCTAGGGGCTTTCCTCAAATTCAGTGGCGGCGTCCATTGGGCTTCAAGCGTAGTAATTCTTCTCGCTTCGGAGTTCCGGTGGGAGCTTGCCAGCGACCCCAAACTTTCTATGGTTGACCTCGGATCAGGTAGGGATACCCGCT
>ASV_118	GTCTCGTGGGATAAGAGACAGTTCCTCC
>ASV_119	AACGCACCTTGCGCTCCTTGGTATTCCGAGGAGCATGCCTGTTTGAGTGTCGTGAAATTATCAACTCCCTTTCTTTGTTGACAGGTGAGCTTGGACTTGGGGACTTGCTGGTTTTCAATCAGCTTCCCTTGAATGCATTAGCTGGACTTTGATTTGCAGCATATATGCGGTGTGATAATGTCGTCACTGTGTAGCTCAAGTCGTTTGGCTTCTAATCGTCCTTTCACGAGGA
>ASV_120	AACGCACATTGCGCCCTCTGGTATTCCGGAGGGCATGCCTGTTTGAGCGTCGTTTCTCCCTCAAACCGCTGGGTTTGGTGTTGAGCAATACGACTTGGGTTTGCTTGAAGGACGGTAGTGGTAAGGCGGGATCGCTTTGACAATGGCTTAGGTCTAACCAAAAACATTGCTTGCGGCGGTAACGTCTACCACGTATATCTTCAAACTTTGACCTCAAATCAGGTAGGACTAC
>ASV_121	AACGCACCTTGCGCTCCTTGGTATTCCGAGGAGCATGCCTGTTTGAGTGTCATTAAATTCTCAACCTTATTAGCTTTTGCTGATGATGGCTTGGATTTGGGGGTCTTTTGCCGGCTTTTAACAAAGTCAGCTCCCCTTAAATGCATTAGCTGGTACCCTCTGGTGGAACCGTCTATTGGTGTGATAATTATCTACGCCGTGGACATCTGCCCTTAGAGTAGGTGTGCTGCTT
>ASV_122	AACGCACATTGCGCCCTCTGGTATTCCGGAGGGCATGCCTGTTTGAGCGTCGTTTCTCCCTCAAACCCCTAGGGTTTGGTGTTGAGCAATACGACTTGGGTTTGCTTGAAAGATGATAGTGGTATAAGGCGGAGATGCTTGACAATGGCTTAGGTGTAACCAAAAACATTGCTAAGGCGGCCTCTGGCGTCGCCCATTTTATTCTTCAAACTTTGACCTCAAATCAGGTAGG
>ASV_123	AACGCACATTGCGCCCTCTGGTACTCCGGAGGGCATGCCTGTTTGAGCGTCGTTTCTCCCTCAAACCCCTAGGGTTTGGTGTTGAGCAATACGACTTGGGTTTGCTTGAAAGATGATAGTGGTATAAGGCGGAGATGCTTGACAATGGCTTAGGTGTAACCAAAAACATTGCTAAGGCGGTCTCTGGCGTCGCCCATTTTATTCTTCAAACTTTGACCTCAAATCAGGTAGG
>ASV_124	AACGCACATTGCGCCCTCTGGTATTCCGGAGGGCATGCCTGTTTGAGCGTCGTTTCTCCCTCAAACCGCTGGGTTTGGTGTTGAGCAATACGACTTGGGTTTGCTTGAAAGACGGTAGTGGTAAGGCGGGATCGCTTTGACAATGGCTTAGGTCTAACCAAAAGCATTGCTTGCGGCGGTAACGTCTACCACGTATATCTTCAAACTTTGACCTCAAATCAGGTAGGACTAC
>ASV_125	GTCTCGTGGCTCGAGAGACCGTTCCTCC
>ASV_126	AACGCACCTTGCGCCCTTTGGTATTCCGAAGGGCACACCTGCTTGAGTGTCGTGAAATTCTCAACCCTCTTCACTTTTTTGGTGAAGCCAGGGCTTGGACTTGGAGGCTTTGCCGGCTCTGCTCGGCTCCTCTCAAATGCATTAGTGCGTCTTGTTGCGACGTGCGCCTCGGTGTGATAATTATCTACGCTGTGGTGTGCTTGCTTCTGTGGAGACGCGCTTTCAAACCGTC
>ASV_127	AACGCACCTTGCGCCCTTTGGTATTCCGAAGGGCACACCTGTTTGAGTGTCGTGAAATTCTCAACCCTCTTCACTTTTTTGGTGAGGCCAGGGCTTGGACTTGGAGGCTTTGCCGGCTCTGCTCGGCTCCTCTCAAATGCATTAGTGCGTCTTGTTGCGACGTGCGCCTCGGTGTGATAATTATCTACGCTGTGGTGTGCTTGCTTCTGTGGAGACGCGCTTTCAAACCGTC
>ASV_128	AACGCACATTGCGCCCTCTGGTATTCCGGAGGGCATGCCTGTTTGAGCGTCGTTTCTCCCTCAAACCCCTAGGGTTTGGTGTTGAGCAATACGACTTGGGTTTGCTTGAAAGATGATAGTGGTGTAAGGCGGAGATGCTTGACAATGGCTTAGGTGTAACCAAAAACATTGCTAAGGCGGTCTCTGGCGTCGCCCATTTTATTCTTCAAACTTTGACCTCAAATCAGGTAGG
>ASV_129	AACGCACATTGCGCCCTCTGGTATTCCGGAGGGCATGCCTGTTTGAGCGTCGTTTCTCCCTCAAACCGCTGGGTTTGGTGTTGAGCAATACGACTTGGGTTTGCTTGAAAGACGGTAGTGGTAAGGCGGGATCGCTTTGACAATGGCTTAGGTCTAACCAAAAACATTGCTTGCGGCGATAACGTCTACCACGTATATCTTCAAACTTTGACCTCAAATCAGGTAGGACTAC
>ASV_130	AACGCACCTTGCGCCCTTTGGTATTCCGAAGGGCACACCTGTTTGAGTGTCGTGAAATTCTCAACCCTCTTCACTTTTTTGGTGAAGCCAGGGCTTGGACTTGGAGGCCTTGCCGGCTCTGCTCGGCTCCTCTCAAATGCATTAGTGCGTCTTGTTGCGACGTGCGCCTCGGTGTGATAATTATCTACGCTGTGGTGTGCTTGCTTCTGTGGAGACGCGCTTTCAAACCGTC
>ASV_131	GTCTCGTGCCCGAGAGACAGTTCCTGC
>ASV_132	AACGCACATTGCGCCCTCTGGTATTCCGGAGGGCATGCCTGTTTGAGCGTCGTTTCTCCCTCAAACCCCTAGGGTTTGGTGTTGAGCAATACGACTTGGGTTTGCTTGAAAGATGGTAGTGGTATAAGGCGGAGATGCTTGACAATGGCTTAGGTGTAACCAAAAACATTGCTAAGGCGGTCTCTGGCGTCGCCCATTTTATTCTTCAAACTTTGACCTCAAATCAGGTAGG
>ASV_133	TACACATCTGACGCTGCACG
>ASV_134	AACGCACCTTGCGCCCTTTGGTATTCCGAAGGGCACACCTGTTTGAGTGTCGTGAAATTCTCAACCCTCTTCACTTTTTTGGTGAAGCCAGGGCTTGGACTTGGAGGCTTTGCCGGCTCTGCTCGGCTCCTCTCAAATGCATTAGTGCGTCTTGTTGCGACGTGCGCCTCGGCGTGATAATTATCTACGCTGTGGTGTGCTTGCTTCTGTGGAGACGCGCTTTCAAACCGTC
>ASV_135	AACGCACATTGCGCCCTCTGGTATTCCGGAGGGCATGCCTGTTTGAGCGTCGTTTCTCCCTCAAACCGCTGGGTTTGGTGTTGAGCAATACGACTTGGGTTTGCCTGAAAGACGGTAGTGGTAAGGCGGGATCGCTTTGACAATGGCTTAGGTCTAACCAAAAACATTGCTTGCGGCGGTAACGTCTACCACGTATATCTTCAAACTTTGGCCTCAAATCAGGTAGGACTAC
>ASV_136	AACGCACATTGCGCCCTCTGGTATTCCAGAGGGCATGCCTGTTTGAGCGTCATTTCTCTCTCAAACCCCCGGGTTTGGTATTGAGTGATACTCTTAGTCGGACTAGGCGTTTGCTTGAAAAGTATTGGCATGGGTAGTACTAGATAGTGCTGTCGACCTCTCAATGTATTAGGTTTATCCAACTCGTTGAATGGTGTGGCGGGATATTTCTGGTATTTTTTGCCCGGCCTTT
>ASV_137	AACGCACCTTGCGCTCCTTGGTATTCCGAGGAGCATGCCTGTTTGAGTGTCGCGAAATCATCAACTCCTCTCTTTTGCTTTTGTAAAGGAGGGTGAGCTTGGACTTGGGGACTTTGCTGGCCCATTACTGGGTTCTGGCTTCCCTTGAATGCATTAGCTGGATCTCTATTCGCAGCATATATGCGGTGTGATAATGTCTTCACTGCATCGCTCGAGTTGAAGCTAGCTTCTA
>ASV_138	AACGCACATTGCGCCCTCTGGTATTCCGGAGGGCATGCCTGTTTGAGCGTCGTTTCTCCCTCAAACCCCTAGGGTTTGGTGTTGGGCAATACGACTTGGGTTTGCTTGAAAGATGATAGTGGTATAAGGCGGAGATGCTTGACAATGGCTTAGGTGTAACCAAAAACATTGCTAAGGCGGTCTCTGGCGTCGCCCATTTTATTCTTCAAACTTTGACCTCAAATCAGGTAGG
>ASV_139	AACGCACCTTGCGCCCTTTGGTATTCCGAAGGGCACACCTGTTTGAGTGTCGTGAAATTCTCAACCCTCTTCACTTTTTTGGTGAAGCCAGGGCTTGGACTTGGAGGCTTTGCCGGCTCTGCTCGGCTCCCCTCAAATGCATTAGTGCGTCTTGTTGCGACGTGCGCCTCGGTGTGATAATTATCTACGCTGTGGTGTGCTTGCTTCTGTGGAGACGCGCTTTCAAACCGTC
>ASV_140	GTCTCGTGGGTCGGAGATGTGTATCCTGC
>ASV_141	AACGCACATTGCGCCCCCTGGTATTCCGGGGGGCATGCCTGTTCGAGCGTCATTTCACCACTCAAGCCTCGCTTGGTATTGGGCAACGCGGTCCGCCGCGTGCCTCAAATCGACCGGCTGGGTCTTCTGTCCCCTAAGCGTTGTGGAAACTATTCGCTAAAGGGTGCTCGGGAGGCTACGCCGTAAAACAAACCCATTTCTAAGGTTGACCTCGGATCAGGTAGGGATACCC
>ASV_142	AACGCACCTTGCGCCCTTTGGTATTCCGAAGGGCACACCTGTTTGAGTGTCGTGAAATTCTCAACCCTCTTCACTTTTTTGGTGAAGCCAGGGCTTGGACTTGGAGGCTTTGCCGGCTCTGCTCGGCTCCTCTCAAATGCATTAGTGCGTCTTGTTGCGACGTGCGCCTCGGTGTGGTAATTATCTACGCTGTGGTGTGCTTGCTTCTGTGGAGACGCGCTTTCAAACCGTC
>ASV_143	AACGCACCTTGCGCCCTTTGGTATTCCGAAGGGCACACCTGTTTGAGTGTCGTGAAATTCTCAACCCTCTTCACTTTTTTGGTGAAGCCAGGGCTTGGACTTGGAGGCTTTGCCGGCTCTGCTCGGCTCCTCTCAAATGCATTAGTGCGTCTTGTTGCGACGTGCGCCTCGGTGTGATAATTATCTACGCTGTGGTGTGCTTGCCTCTGTGGAGACGCGCTTTCAAACCGTC
>ASV_144	GTCTCGTGGGCTCGGAGATGTGTATAAGAGACAGTTCCTGC
>ASV_145	AACGCACCTTGCGCCCTTTGGTATTCCGAAGGGCACACCTGTTTGAGTGTCGTGAAATTCTCAACCCTCTTCACTTTTCTGGTGAAGCCAGGGCTTGGACTTGGAGGCTTTGCCGGCTCTGCTCGGCTCCTCTCAAATGCATTAGTGCGTCTTGTTGCGACGTGCGCCTCGGTGTGATAATTATCTACGCTGTGGTGTGCTTGCTTCTGTGGAGACGCGCTTTCAAACCGTC
>ASV_146	CACATCTGACGCTGCCGACGA
>ASV_147	AACGCACATTGCGCCCTCTGGTATTCCGGAGGGCATGCCTGTTTGAGCGTCGTTTCTCCCTCAAACCCCTAGGGTTTGGTGTTGAGCAATACGACTTGGGTTTGCTTGAAAGATGATAGTGGTATAAGGCGGAGATGCTTGACAATGGCTTAGGTGTAACCAAAAACATTGCTAAGGCGGTCTCTGGCGTCGCCCATTTTATTCTTCAAACTTTGACCTCAAATCGGGTAGG
>ASV_148	AACGCAAGTTGCGCCCCAAGCCTTCTGGCCGAGGGCACGTCTGCCTGGGTGTCACAAATCGTCGTCCCCCCATCCTCTCGAGGATATGGGACGGAAGCTGATCTCCCGTGTGTTACCGCACGCGGTTGGCCAAAATCCGAGCTAAGGACGTCAGGAGCGTCTTGACATGCGGTGGTGAATTTAATTCTCGTCATATAGTCAGACGTTCCGGTCCAAAAGCTCTTGATGACCC
>ASV_149	AACGCACATTGCGCCCCTTGGTATTCCAGGGGGCATGCCTGTTTGAGCGTCATTTCATTCTCAAACATTCTGTTTGGTAGTGAGTGATACTCTTTGGAGTTAACTTGAAATTGCTGGCCTTTTCATTGGATGTTTTTTTTTTCCAAAGAGAGGTTTCTCTGCGTGCTTGAGGTATAATGCAAGTACGGTCGTTTTAGGTTTTACCAACTGCGGCTAATCTTTTTTATACTGA
>ASV_150	AACGCACATTGCGCCCTTTGGTATTCCAAAGGGCATGCCTGTTTGAGCGTCATTTCTCCCTCAAACCCTCGGGTTTGGTGTTGAGCGATACGCTGGGTTTGCTTGAAAGAAAGGCGGAGTATAAACTAATGGATAGGTTTTTTCCGCTCATTGGTACAAGCTCCAAAACTTCTTCCAAATTCGACCTCAAATCAGGTAGGACTACCCGCTGAACTTAA
>ASV_151	AACGCACATTGCGCCCTCTGGTATTCCGGAGGGCATGCCTGTTTGAGCGTCGTTTCTCCCTCAAACCCCTAGGGTTTGGTGTTGAGCAATACGACTTGGGTTTGCTTGAAGGATGATAGTGGTATAAGGCGGAGATGCTTGACAATGGCTTAGGTGTAACCAAAAACATTGCTAAGGCGGTCTCTGGCGTCGCCCATTTTATTCTTCAAACTTTGACCTCAAATCAGGTAGG
>ASV_152	AACGCACATTGCGCCCCTTGGTATTCCAGGGGGCATGCCTGTTTGAGCGTCATTTCCTTCTCAAACATTCTGTTTGGTAGTGAGTGATACTCTTTGGAGTTAACTTGAAATTGCCGGCCTTTTCATTGGATGTTTTTTTTTTCCAAAGAGAGGTTTCTCTGCGTGCTTGAGGTATAATGCAAGTACGGTCGTTTTAGGTTTTACCAACTGCGGCTAATCTTTTTTATACTGA
>ASV_153	AACGCACATTGCGCCCTCTGGTATTCCGGAGGGCATGCCTGTTTGAGCGTCGTTTCTCCCTCAAACCCCTAGGGTTTGGTGTTGAGCAATACGACTTGGGTTTGCTTGAAAGATGATAGTGGTATAAGGCGGAGATGCTTGACGATGGCTTAGGTGTAACCAAAAACATTGCTAAGGCGGTCTCTGGCGTCGCCCATTTTATTCTTCAAACTTTGACCTCAAATCAGGTAGG
>ASV_154	AACGCACATTGCGCCCCTTGGTATTCCAGAGGGCATGCCTGTTTGAGCGTCATTTCCTTCTCAAACATTCTGTTTGGTAGTGAGTGATACTCTTTGGAGTTAACTTGAAATTGCTGGCCTTTTCATTGGATGTTTTTTTTTTCCAAAGAGAGGTTTCTCTGCGTGCTTGAGGTATAATGCAAGTACGGTCGTTTTAGGTTTTACCAACTGCGGCTAATCTTTTTTATACTGA
>ASV_155	AACGCACCTTGCGCCCTTTGGTATTCCGAAGGGCACACCTGTTTGAGTGTCGTGAAATTCTCAACCCTCTTCACTTTTTTGGTGAAGCCAGGGCTTGGACTTGGAGGCTTTGCCGGCTCTGCTCGGCTCCTCTCAAATGCATTAGTGCGTCTTGTTGCGACGTGCGCCTCGGTGTGATAATTATCTACGCTGTGGTGTGTTTGCTTCTGTGGAGACGCGCTTTCAAACCGTC
>ASV_156	AACGCACATTGCGCCCTCTGGTATTCCGGAGGGCATGCCTGTTTGAGCGTCGTTTCTCCCTCAAACCGCTGGGTTTGGTGTTGAGCAATACGACTTGGGTTTGCTTGAAAGACGGTAGTGGTAAGGCGGGATCGCTTTGACAATGGCTTAGGTCTAACCAAAAACATTGCTTGCGGCGGTAACGTCTACCACGTATATCCTCAAACTTTGACCTCAAATCAGGTAGGACTAC
>ASV_157	AACGCACATTGCGCCCTCTGGTATTCCGGAGGGCATGCCTGTTTGAGCGTCGTTTCTCCCTCAAACCCCTAGGGTTTGGTGTTGAGCAATACGACTTGGGCTTGCTTGAAAGATGATAGTGGTATAAGGCGGAGATGCTTGACAATGGCTTAGGTGTAACCAAAAACATTGCTAAGGCGGTCTCTGGCGTCGCCCATTTTATTCTTCAAACTTTGACCTCAAATCAGGTAGG
>ASV_158	AACGCACATTGCACCCTCTGGTATTCCGGAGGGCATGCCTGTTTGAGCGTCGTTTCTCCCTCAAACCCCTAGGGTTTGGTGTTGAGCAATACGACTTGGGTTTGCTTGAAAGATGATAGTGGTATAAGGCGGAGATGCTTGACAATGGCTTAGGTGTAACCAAAAACATTGCTAAGGCGGTCTCTGGCGTCGCCCATTTTATTCTTCAAACTTTGACCTCAAATCAGGTAGG
>ASV_159	AACGCAAGTTGCGCACGAAGCCATTAGGCCGAGGGCACGTCTGCCTGGGTGTCACGCATCGACATGCCCCCAACCACGCACCCTTAGAGGAGCGTGATGACTTGGGGGCGGAAGTTGGCCTCCCGTGCCTTACGGCGCGGCTGGCGCAAATGAGAGTCTCTGGCGACGAACGTCGTGACATTGGTGGTTGTAAAAGAACCTCTTCCCTTGTCGCGCGTATCCGTCATCTTTT
>ASV_160	AACGCACATTGCGCCCTCTGGTATTCCGGAGGGCATGCCTGTTTGAGCGTCGTTTCTCCCTCAAACCCCTAGGGTTTGGTGTTGAGCAATACGACTTGGGTTTGCTTGAAAGATGATAGTGGTATAAGGCGGAGATGCTTGACAATGGCTTAGGTGTAACCAAAGACATTGCTAAGGCGGTCTCTGGCGTCGCCCATTTTATTCTTCAAACTTTGACCTCAAATCAGGTAGG
>ASV_161	AACGCACCTTGCGCCCTTTGGTATTCCGAAGGGCACACCTGTTCGAGTGTCGTGAAATTCTCAACCCTCTTCACTTTTTTGGTGAAGCCAGGGCTTGGACTTGGAGGCTTTGCCGGCTCTGCTCGGCTCCTCTCAAATGCATTAGTGCGTCTTGTTGCGACGTGCGCCTCGGTGTGATAATTATCTACGCTGTGGTGTGCTTGCTTCTGTGGAGACGCGCTTTCAAACCGTC
>ASV_162	GTCTCGTGGGCTCGGAGATGTGTATAAGAGACAGTTCCTGCGCTTATTGATATGCGCAGGAACTGTCTCTTATACACATCTCCGAGCCCACGAGAC
>ASV_163	AACGCACCTTGCGCCCCTTGGTATTCCGAAGGGCACACCTGTTTGAGTGTCGTGAAATTCTCAACCCTCTTCACTTTTTTGGTGAAGCCAGGGCTTGGACTTGGAGGCTTTGCCGGCTCTGCTCGGCTCCTCTCAAATGCATTAGTGCGTCTTGTTGCGACGTGCGCCTCGGTGTGATAATTATCTACGCTGTGGTGTGCTTGCTTCTGTGGAGACGCGCTTTCAAACCGTC
>ASV_164	AACGCACATTGCGCCCTCTGGTATTCCGGAGGGCATGCCTGTTTGAGCGTCGTTTCTCCCTCAAACCGCTGGGTTTGGTGTTGAGCAATACGACTTGGGTTTGCTTGAAAGGCGGTAGTGGTAAGGCGGGATCGCTTTGACAATGGCTTAGGTCTAACCAAAAACATTGCTTGCGGCGGTAACGTCTACCACGTATATCTTCAAACTTTGACCTCAAATCAGGTAGGACTAC
>ASV_165	AACGCACATTGCGCCCTCTGGTATTCCGGAGGGCATGCCTGTTTGAGCGTCGTTTCTCCCTCAAACCCCTAGGGTTTGGTGTTGAGCAATACGACTTGGGTTTGCTTGAAAGATGATAGTGGTATAAGGCGGAGATGCTTGACAATGGCTTAGGTGTAACCAAAAACATTGCTAAGGCGGTCTCTGGCGTCGCCCATTTTATTCTTCAAACTTTGACCTCAGATCAGGTAGG
>ASV_166	AACGCGCATTGCGCCCCCTGGTATTCCGGGGGGCATGCCTGTTCGAGCGTCATTTCACCACTCAAGCCTCGCTTGGTATTGGGCAACGCGGTCCGCCGCGTGCCTCAAATCGTCCGGCTGGGTCTTCTGTCCCCTAAGCGTTGTGGAAACTATTCGCTAAAGGGTGTTCGGGAGGCTACGCCGTAAAACAACCCCATTTCTAAGGTTGACCTCGGATCAGGTAGGGATACCC
>ASV_167	AACGCACCTTGCGCCCTTTGGTATTCCGAAGGGCACACCTGTTTGAGTGTCGTGAAATTCTCAACCCTCTTCACTTTTTTGGTGAAGCCAGGGCTTGGACTTGGAGGCTTTGCCGGCTCTGCTCGGCTCCTCTCAAATGCATTGGTGCGTCTTGTTGCGACGTGCGCCTCGGTGTGATAATTATCTACGCTGTGGTGTGCTTGCTTCTGTGGAGACGCGCTTTCAAACCGTC
>ASV_168	AACGCACCTTGCGCTCCTTGGTATTCCGAGGAGCATGCCTGTTTGAGTGTCATGGGATTCTCAACCTCTCTCACTTTTGTGGTGGAGGCTTGGACTTGGGGGTCGTGTCGGCTTGCGAAAGTCGACTCCTCTGAAATGCATTAGTGCGAGCCTTACGGATCGCTTCGGTGTGATAATTGTCTACGCCGTGGTGTGAAGTATCTCTGTGTTCGCGCTTCTAACTGTCCGCGAG
>ASV_169	CACATCGACGCTGCCGACGA
>ASV_170	AACGCACCTTGCGCCCTTTGGTACTCCGAAGGGCACACCTGTTTGAGTGTCGTGAAATTCTCAACCCTCTTCACTTTTTTGGTGAAGCCAGGGCTTGGACTTGGAGGCTTTGCCGGCTCTGCTCGGCTCCTCTCAAATGCATTAGTGCGTCTTGTTGCGACGTGCGCCTCGGTGTGATAATTATCTACGCTGTGGTGTGCTTGCTTCTGTGGAGACGCGCTTTCAAACCGTC
>ASV_171	AACGCACCTTGCGCTCCTTGGTATTCCGAGGAGCATGCCCGTTTGAGTGTCGTGAAATCATCAACCCCCTTACAATTTGTTTTGTTGGGAGGCTTGGAATTGAGGGTTCTTGTCGGAGATTACTTCGACTCCCTCGAAAGTCATTGGCTTCCGGTGAACCCTTCGTTGGCGTGATAGGCAATATCTACGTCTGTGCGGGCGGGGACGTCGGCGCCTTGTGGAAACTACTTTT
>ASV_172	AACGCACCTTGCGCCCTTTGGTATTCCGGAGGGCACACCTGTTTGAGTGTCGTGAAATTCTCAACCCTCTTCACTTTTTTGGTGAAGCCAGGGCTTGGACTTGGAGGCTTTGCCGGCTCTGCTCGGCTCCTCTCAAATGCATTAGTGCGTCTTGTTGCGACGTGCGCCTCGGTGTGATAATTATCTACGCTGTGGTGTGCTTGCTTCTGTGGAGACGCGCTTTCAAACCGTC
>ASV_173	GTCTCGTGTGGTATAAGAGACAGTTCCTCC
>ASV_174	AACGCACCTTGCGCCCTTTGGTATTCCGAAGGGCACACCTGTTTGAGTGTCGTGAAGTTCTCAACCCTCTTCACTTTTTTGGTGAAGCCAGGGCTTGGACTTGGAGGCTTTGCCGGCTCTGCTCGGCTCCTCTCAAATGCATTAGTGCGTCTTGTTGCGACGTGCGCCTCGGTGTGATAATTATCTACGCTGTGGTGTGCTTGCTTCTGTGGAGACGCGCTTTCAAACCGTC
>ASV_175	GTCTCGTGGGCTCGGAGATGTGTATAAGAGACAGTTCCTCC
>ASV_176	AACGCACCTTGCGCCCTTTGGTATTCCGAAGGGCATGCCTGTTTGAGTGTCATTAAATTATCAACCTTGCTTGCTTTTACTAGCTTGAGTGAGGCTTGGATGTGAGGGCTTGCTGGCTTCCTTCAGTGGATGGTCTGCTCCCTTTAAATGCATTAGTGGGATCTCTTGTGGACCGTCACTTGGTGTGATAATTATCTATGCCATTTGACTTTGAAGCAAACTTATGGGAACC
>ASV_177	AACGCACCTTGCACTCCTTGGTATTCCGAGGAGTATGCCTGTTTGAGTGTCATGAAATTATCAACTTCATAGTTTTGTTACTGTGAAGCTTGGACTTGGAAGTTGCTGGCTTTGTTCGACTCTTCTTAAATACATTAGCTGCTTGTCCGTGGGTTGGCTCAGAGTGTGATAATTATCTGCACTTGGTGGCTGCCTGCAAGGATGTGGCTTCTAATCGTCTTCGGACAATTTC
>ASV_178	AACGCACATTGCGCCCTCTGGTATTCCGGAGGGCGTGCCTGTTTGAGCGTCGTTTCTCCCTCAAACCCCTAGGGTTTGGTGTTGAGCAATACGACTTGGGTTTGCTTGAAAGATGATAGTGGTATAAGGCGGAGATGCTTGACAATGGCTTAGGTGTAACCAAAAACATTGCTAAGGCGGTCTCTGGCGTCGCCCATTGTATTCTTCAAACTTTGACCTCAAATCAGGTAGG
>ASV_179	AACGCACATTGCGCCCTCTGGTATTCCGGAGGGCATGCCTGTTTGAGCGTCGTTTCTCCCTCAAACCCCTAGGGTTTGGTGTTGAGCAATACGGCTTGGGTTTGCTTGAAAGATGATAGTGGTATAAGGCGGAGATGCTTGACAATGGCTTAGGTGTAACCAAAAACATTGCTAAGGCGGTCTCTGGCGTCGCCCATTTTATTCTTCAAACTTTGACCTCAAATCAGGTAGG
>ASV_180	AACGCACATTGCGCCCTCTGGTATTCCGGAGGGCATGCCTGTTTGAGCGTCGTTTCTCCCTCAAACCGCTGGGTTTGGTGTTGAGCAATACGACTTGGGTTTGCTTGAAAGACGGTAGTGGTAAGGCGGGATCGCTTTGACAATGGCTTAGGTCTAACCAAAAACACTGCTTGCGGCGGTAACGTCTACCACGTATATCTTCAAACTTTGACCTCAAATCAGGTAGGACTAC
>ASV_181	AACGCACATTGCGCCCCCTGGTATTCCGGGGGGCATGCCTGTTCGAGCGTCATTTCACCACTCAAGCCTCGCTTGGTATTGGGCAACGCGGTCCGCCGCGTGCCTCAAATCGTCCGGCTGGGTCTTCTGTCCCCTAAGCGTTGTGGAAACTATTCGCTAAAGGGCGTTCGGGAGGCTACGCCGTAAAACAACCCCATTTCTAAGGTTGACCTCGGATCAGGTAGGGATACCC
>ASV_182	AACGCACCTTGCGCTCCTTGGTATTCCGAGGAGCATGCCTGTTTGAGTGTCATGGAATTCTCAACCTCTCTCACTTTTGTGGTGGAGGCTTGGACTTGGGGGTCGTGTCGGCTTGCGAAAGTCGACTCCTCTGAAATGCATTAGTGCGAGCCTTACGGGTCGCTTCGGTGTGATAATTGTCTACGCCGTGGTGTGAAGTATCTCTGTGTTCGCGCTTCTAACTGTCCGCGAG
>ASV_183	AACGCACATTGCGCCCCTCGGTATCCCGGGGGGCATGCCTGTTCGAGCGTCATTTCTACCACTCAAGTTTAACTTGGTATTGGGCATCGTTATGAAAATTTTAACGTGCTTTAAATGTAGACGGCAGTAATTCCCCGGCTTAGAGCGTAGCAGTAAAACATTTTCGCTTTAAAAGCTGCTGGGTCTTGTTTACCGCATAGTTTTTACTACAGTTTGACCTCGGATCAGGTAG
>ASV_184	AACGCACCTTGCGCTCCTTGGTATTCCGAGGAGCATGCCTGTTTGAGTGTCATGTTAATATCAACCCCGTCGGTTTGTAAATCAGACCGTTGGGTGTTGGACTTGGAGGTTCTTGCTGGCTGCAAAGTCGGCTCCTCTTGAATGCATTAGCTTGGGCCTGTTGTGTGTACTCGCGGTGTAATAAGTTTTATTCATCGTTTGGGTCGTACACTTATTGGGCTTGCTTCTAACT
>ASV_185	AACGCACATTGCGCCCTCTGGTATTCCGGAGGGCATGCCTGTTTGAGCGTCGTTTCTCCCTCAAACCCCTAGGGTTTGGTGTTGAGCAATACGACTTGGGTTTGCTTGAAAGATGATAGTGGTATAAGGCGGAGACGCTTGACAATGGCTTAGGTGTAACCAAAAACATTGCTAAGGCGGTCCCTGGCGTCGCCCATTTTATTCTTCAAACTTTGACCTCAAATCAGGTAGG
>ASV_186	AACGCACATTGCGCCCTCTGGTATTCCGGAGGGCATGCCTGTTTGGGCGTCGTTTCTCCCTCAAACCCCTAGGGTTTGGTGTTGAGCAATACGACTTGGGTTTGCTTGAAAGATGATAGTGGTATAAGGCGGAGATGCTTGACAATGGCTTAGGTGTAACCAAAAACATTGCTAAGGCGGTCTCTGGCGTCGCCCATTTTATTCTTCAAACTTTGACCTCAAATCAGGTAGG
>ASV_187	AACGCACCTTGCGCCCTTTGGTATTCCGAAGGGCACACCTGTTTGAGTGTCGTGAAATTCTCAACCCTCTTCACTTTTTTGGTGAAGCCAGGGCTTGGACTTGGAGGCTTTGCCGGCTCTGCTCAGCTCCTCTCAAATGCATTAGTGCGTCTTGTTGCGACGTGCGCCTCGGTGTGATAATTATCTACGCTGTGGTGTGCTTGCTTCTGTGGAGACGCGCTTTCAAACCGTC
>ASV_188	AACGCACCTTGCGCCCTTTGGTATTCCGAAGGGCACACCTGTTTGAGTGTCGTGAAATTCTCAACCCTCTTCACTTTTTTGGTGAAGCCATGGCTTGGACTTGGAGGCTTTGCCGGCTCTGCTCGGCTCCTCTCAAATGCATTAGTGCGTCTTGTTGCGACGTGCGCCTCGGTGTGATAATTATCTACGCTGTGGTGTGCTTGCTTCTGTGGAGACGCGCTTTCAAACCGTC
>ASV_189	GTCTGGTGTATAGGAGACAGTTCCTCC
>ASV_190	AACGCACATTGCGCCCTCTGGTATTCCGGAGGGCATGCCTGTTTGAGCGTCGTTCCTCCCTCAAACCCCTAGGGTTTGGTGTTGAGCAATACGACTTGGGTTTGCTTGAAAGATGATAGTGGTATAAGGCGGAGATGCTTGACAATGGCTTAGGTGTAACCAAAAACATTGCTAAGGCGGTCTCTGGCGTCGCCCATTTTATTCTTCAAACTTTGACCTCAAATCAGGTAGG
>ASV_191	AACGCACCTTGCACTCCTTGGTATTCCGAGGAGTATGCCTGTTTGAGTCTCATGGTATTCTCAACCCCTAAATTTTTGTAACGAAGGTTTAGCGGGCTTGGACTTGGAGGTTGTGTCGGCCCTTGTCGGTTGACTCCTCTGAAATGCATTAGCGTGAATCTTACGGATCGCCTTCAGTGTGATAATTATCTGCGCTGTGGTGTTGAAATATTTATGGTGTTCATGCTTCGAA
>ASV_192	AACGCACATTGCGCCCTCTGGTATTCCGGAGGGCATGCCTGTTTGAGCGTCGTTTCTCCCTCAAACCCCTAGGGTTTGGTGTTGAGCAATACGACTTGGGTTTGCTTGAAAGATGATAGTGGTATAAGGCGGAGATGCTTGACAATGGTTTAGGTGTAACCAAAAACATTGCTAAGGCGGTCTCTGGCGTCGCCCATTTTATTCTTCAAACTTTGACCTCAAATCAGGTAGG
>ASV_193	AACGCACGTTGCGCCCTCTGGTATTCCGGAGGGCATGCCTGTTTGAGCGTCGTTTCTCCCTCAAACCCCTAGGGTTTGGTGTTGAGCAATACGACTTGGGTTTGCTTGAAAGATGATAGTGGTATAAGGCGGAGATGCTTGACAATGGCTTAGGTGTAACCAAAAACATTGCTAAGGCGGTCCCTGGCGTCGCCCATTTTATTCTTCAAACTTTGACCTCAAATCAGGTAGG
>ASV_194	AACGCACCTTGCGCTCCTTGGTATTCCGAGGAGCATGCCTGTTTGAGTGTCGTGAAATTATCAACCCCCTTTCTTTGTTGAAAGGTGAGCTTGGACTTGGGGACTTGCTGGTTTTCAATCAGCTTCCCTTGAATGCATTAGCTGGACTTTGATTTGCAGCATATATGCGGTGTGATAATGTCGTCACTGTGTAGCTCAAGTCGTTTGGCTTCTAATCGTCCTTTCACGAGGA
>ASV_195	AACGCACCTTGCGCTCCTTGGTATTCCGAGGAGCATGCCTGTTTGAGTGTCATGTTAATATCAACCCCGTCGGTTTGTAAATCAGACCGTTGGGTGTTGGACTTGGAGGTTCTTGCTGGTTGCAAAGTCGGCTCCTCTTGAATGCATTAGCTTGGGCCTGTTGTGCGTACTCGCGGTGTAATAAGTTTTATTCATCGTTTGGGTCGTACACTTATTGGGCTTGCTTCTAACT
>ASV_196	AACGCACATTGCGCCCTCTGGTATTCCGGAGGGCATGCCTGTTTGAGCGTCGTTTCTCCCTCAAACCGCTGGGTTTGGTGTTGAGCAATACGACTTGGGTTTGCTTGAAAGACGGTAGTGGTAAGGCGGGATCGCTTTGACAATGGCTTAGGTCTAACCAAAAACATTGCTTGCGGTGGTAACGTCTACCACGTATATCTTCAAACTTTGACCTCAAATCAGGTAGGACTAC
>ASV_197	AACGCACCTTGCACTCTTCGGTATTCCGATGAGTATGCCTGTTTGAGAGTATTTTAATCATCAATCCTTCTTTACTTTTGTAATGGATGGTTTGGACTTGGGGATTGCTGGCCTAGCAATGGGCCTGGCTTCTCTTGAATGCATTAGTTGAGTTGACTTGCAACGCTACGTGTGGTGTGATAATATCTTCACTGCATAGTTGTAATGAAGTTTGGCTTATAACAGTCCTTCA
>ASV_198	AACGCACATTGCGCCCTCTGGTATTCCGGAGGGCATGCCTGTTTGAGCGTCGTTTCTCCCTCAAACCCCTAGGGTTTGGTGTTGAGCAATACGACTTGGGTTTGCTTGAAAGATGATAGCGGTATAAGGCGGAGATGCTTGACAATGGCTTAGGTGTAACCAAAAACATTGCTAAGGCGGTCTCTGGCGTCGCCCATTTTATTCTTCAAACTTTGACCTCAAATCAGGTAGG
>ASV_199	AACGCACCTTGCGCCCTTTGGTATTCCGAAGGGCACACCTGTTTGAGTGTCGTGAAATTCTCAACCCTCTTCACTTTTTTGGTGAAGCCAGGGCTTGGACTTGGAGGCTTTGCCGGCTCTGCTCGGCTCCTCTCAAATGCATTAGTGCGTCTTGTAGCGACGTGCGCCTCGGTGTGATAATTATCTACGCTGTGGTGTGCTTGCTTCTGTGGAGACGCGCTTTCAAACCGTC
>ASV_200	AACGCACCTTGCGCTCCTTGGTATTCCGAGGAGCATGCCTGTTTGAGTCTCATGGAATTCTCAACCTTCGGCTTTATTGGCGAAGGCTTGGACTTGGAGGTCGTGCCGGCTCTCGTAGTCGGCTCCTCTGAAATGCATTAGTGCGAACGTTACCAGCCGCTTCAGCGTGATAATTATCTGCGTTGCTGTGGAGGGTATTCTAGTGTTCGCGCTTCTAACCGTCTTCGGACAA
>ASV_201	AACGCATCTTGCGCCTTTTGGTATTCCAAAAGGCACACCTGTTTGAGTGTCATGAAGCCCTCTCATTAAACATTTTTTAACTTGTTTAAAATTGTTTAGTGGATGTTGAGTGTTGCTGTCATTAGCTCACTTTAAATATATAAGTCACTTTTCAAATAAGTTGGATTGACTTGGTGTAATAATTTTATCATCACATCAAGGAAAGTAGCAATACTTGCCATCTTGTTTAATA
>ASV_202	AACGCACATTGCGCCCCCTGGTATTCCGGGGGGCATGCCTGCTCGAGCGTCATTTCACCACTCAAGCCTCGCTTGGTATTGGGCAACGCGGTCCGCCGCGTGCCTCAAATCGACCGGCTGGGTCTTCTGTCCCCTAAGCGTTGTGGAAACTATTCGCTAAAGGGTGTTCGGGAGGCTACGCCGTAAAACAACCCCATTTCTAAGGTTGACCTCGGATCAGGTAGGGATACCC
>ASV_203	AACGCACATTGCGCCCCCTGGTATTCCGGGGGGCATGCCTGTCCGAGCGTCATTGCTGCCCTCAAGCCCGGCCTGTGTGTTGGGTCCTAGTCCTTAGGGACAGGCCCGAAAGGCAATGGCAGTACCGCGTCCGGTCCTCGAGCGTATGGGGCTTTGTCACCCGCTCTGTAGGCCCGGCCGGCGCTCCGCCGACCAACCAAAAACTATTTTTCAGGTTGACCTCGGATCAGGT
>ASV_204	AACGCACATTGCGCCCTTTGGTATTCCAAAGGGCATGCCTGTTCGAGCGTCATTTGTACCCTCAAGCTTTGCTTGGTGTTGGGCGTCTTGTCTCTAGCTTTGCTGGAGACTCGCCTTAAAGTAATTGGCAGCCGGCCTACTGGTTTCGGAGCGCAGCACAAGTCGCACTCTCTATCAGCAAAGGTCTAGCATCCATTAAGCCTTTTTTTCAACTTTTGACCTCGGATCAGGT
>ASV_205	AACGCAAGTTGCGCCCGACGCCATTCGGCCGAGGGCACGTCTGCCTGGGTGTCACGCACCGTTGCCCCCAAACGCCCCCGCCTCGCAAGGGGCGCGGGATCTCGTTTGGTGGCGGAAGCTGGCCTCCCGTGGGCCTGTGCTCGCGGTTAGCCTAAAAAGGAGTCCTCGGCGACGAGCGCCACGACAATCGGTGGTTGATTAGACCTCGGTCCCCGTCGTGCGTGTCTGGTCG
>ASV_206	AACGCACATTGCGCCCTCTGGTATTCCGGAGGGCATGCCTGTTTGAGCGTCGTTTCTCCCTCAAACCGCTGGGTTTGGTGTTGAGCAATACGACTTGGGTTTGCTTGAAAGACGGTAGTGGTAAGGCAGGATCGCTTTGACAATGGCTTAGGTCTAACCAAAAACATTGCTTGCGGCGGTAACGTCTACCACGTATATCTTCAAACTTTGACCTCAAATCAGGTAGGACTAC
>ASV_207	GACGCATCTTGCGCCTTTTGGTATTCCAAAAGGCACACCTGTTTGAGTGTCATGAAACCCTCTCATTAAACATTTTTTAACTTGTTTAAAATTGTTTAGTGGATGTTGAGTGTTGCTGTCATTAGCTCACTTTAAATATATAAGTCACTTTTCAAATAAGTTGGATTGACTTGGTGTAATAATTTTATCATCACATCAAGGAAAGTAGCAATACTTGCCATCTTGTTTAATA
>ASV_208	AACGCACATTGCGCCCTCTGGTATTCCGGAGGGCATGCCTGTTTGAGTGTCATTAATCTCTCCCGTCGACGGTCCCTAGTGGACGGCCGATGTCGGTGTTGGGATCTGCGGGCGGTCACCTCGACCGCGCGCTCTCCTCAAATGCATTGGTGTGGCCCGCCGCCCGGTCCCACAACGTTCTAGGTACGTCCAACTCGTTGTATGTCCGGCGCATATCCTGGCGCTGCACCTA
>ASV_209	AACGCACCTTGCGCTCCTTGGTATTTCGAGGAGCATGCCTGTTTGAGTGTCGTGAAATTATCAACTCCCTTTCTTTGTTGAAAGGTGAGCTTGGACTTGGGGACTTGCTGGTTTTCAATCAGCTTCCCTTGAATGCATTAGCTGGACTTTGATTTGCAGCATATATGCGGTGTGATAATGTCGTCACTGTGTAGCTCAAGTCGTTTGGCTTCTAATCGTCCTTTCACGAGGA
>ASV_210	AACGCACCTTGCGCTCCTTGGTATTCCGAGGAGCATGCCTGTTTGAGTGTCATGGTATTCTCAATTCTCTTGGTTTCTGCCAAGGTGATATTGGACTTGGAGGCTATTGCCGGCATCATCTCTGAAGCCGGCTCCTCTTAATTGAATCAGTGTGAACATTCACTTCATACTTGGTGTGATAATTATCTACACTATGTTTGAGTGATACAGCTTCATGCTTCGAATCGTC
>ASV_211	AACGCACCTTGCGCCCTTTGGTATTCCGAAGGGCACACCTGTTTGAGTGTCGTGAAATTCTCAACCCTCTTCACTTTTTTGGTGAAGCCAGGGCTTGGACTTGGAGGCTTTGCCGGCTCTGCTCGGCTCCTCTCAAATGCATTAGTGCGCCTCGTTGCGACGTGCGCCTCGGTGTGATAATTATCTACGCTGTGGTGTGCTTGCTTCTGTGGAGACGCGCTTTCAAACCGTC
>ASV_212	AACGCACCTTGCACCCTCTGGTATTCCGGAGGGTATGCCTGTCTGAGTGTCACGTCAATCATCGTCCCGACGGGTTCTGCCCGTCGGGGTCGGATCTGGGTGTTGCCCTTCACGGGGCTCGCCTCAAATGTCTCGGTGGTCTGCTTGCGGGCCGTGGTCTTGCGTGATATGTATCGCTCGACTGTGGTCCGTTCGACCTCCTCGAAACCGCCCTTGCGCAAGCTCGGGATTT
>ASV_213	AACGCACCTTGCGCTCTATGGTATTCCGTAGAGCATGCCTGTTTGAGTGCCGTGAATTCTCCCATCCCAAGCGGTTTTTATCAAAGAATTGCTAGGCGAAGGGGTTGAGATGGGCGTTATTATAACTGCTTTTCTTCTCTAGAAAAGCTCGCCCGAAAAACAGCTAACGCCTCTGGGCCACTTTGCATCCGCTTCTCTGAGGGGAGAAGCGGCCAAGCGCGCTCTGATCATC
>ASV_214	AACGCACATTGCGCCCTCTGGTATTCCGGAGGGCATGCCTGTTTGAGCGTCGTTTCTCCCTCAAACCCCTAGGGTTTGGTGTTGAGCAATACGACTTGGGTTTGCTTGAAAGATGATAGTGGTATAAGGCGGAGATGCTTGACAATGGCTTAGGTATAACCAAAAACATTGCTAAGGCGGTCTCTGGCGTCGCCCATTTTATTCTTCAAACTTTGACCCCAAATCAGGTAGG
>ASV_215	AACGCACATTGCGCCCTTTGGTATTCCAAAGGGCATGCCTGTTTGAGCGTCATTTCTCCCTCAAACCCTCGGGTTTGGTGTTGAGCGATACGCTGGGTTTGCTTGAAGGAAAGGCGGAGTATAAACTAATGGATAGGTTTTTTCCACTCATTGGTACAAACTCCAAAACTTCTTCCAAATTCGACCTCAAATCAGGTAGGACTACCCGCTGAACTTAA
>ASV_216	AACGCAAATGGCGCTCTATGGTATTCCGTAGAGCACGTCTGTTTGAGCGTCGCGAACATCTCCATAAGCTGGTTTTACTAGTGAGTGGGTTATGAGGCTGTCTAGTAATAGACTTCCTTCAAGTGAATTAGCAGGGCTCTATAGAAGGGTTAATACTGTGTGTTATAGTGGATCTCATCCATCACCAGTCGGAAGTGAAAGCTTCGCCTTGACATAGTAGCTATTCAGCTTC
>ASV_217	AACGCATCTTGCGCCTTTTGGTATTCCAAAAGGCACACCTGTTTGAGTGTCATGAAACCCTCTCATTAAACATTTTTTAACTTGTTTAAAATTGTTTAGTGGATGTTGAGTGTTGCTGTCATTAGCTCACTTTAAATATATAAGTCACTTCTCAAATAAGTTGGATTGACTTGGTGTAATAATTTTATCATCACATCAAGGAAAGTAGCAATACTTGCCATCTTGTTTAATA
>ASV_218	AACGCACCTTGCGCCCTTTGGTATTCCGAAGGGCACACCTGTTTGAGTGTCGTGAAATTCTCAACCCTCTTCACTTTTTTGGTGAAGCCAGGGCTTGGACTTGGAGGCTTTGCCGGCTCTGCTCGGCTCCTCTCAAATGCATTAGTGCGCCTTGTTGCGACGTGCGCCTCGGTGTGATAATTATCTACGCTGTGGTGTGCTTGCTTCCGTGGAGACGCGCTTTCAAACCGTC
>ASV_219	AACGCACATTGCGCCCTTTGGTATTCCAAAGGGCATGCCTGTTTGAGCGTCATTTCTCCCTCAAACCCTCGGGTTTGGTGTTGAGCGATACGCTGGGTTTGCTTGAAAGAAAGGCGGAGTATAAACTAATGGATAGGTTTTTTCCGCTCATTGGTACAAACTCCAAAACTTCTTCCAAATTCGACCTCAAATCAGGTAGGACTACCCGCTGAACTTAA
>ASV_220	AACGCACCTTGCGCCCCTTGGTATTCCGAGGGGCATGCCTGTTTGAGTGTCATTAAATTCTCAACCCCACCGATTTGTTTCGTTCTAGGGGCTTGGATCTTGGGGTGTGCTGGCGCAAGTCGGCTCCTCTTTAAATGCATCAGCGGAAACCAGTCTTTCAAGCTATCAGTATGATAATAATGTCTTGCTGTTGCTGGGAGATATAAGTTGCTTCCGCTTCTAACCGTCCTCA
>ASV_221	AACGCACATTGCGCCCTTTGGTATTCCAAAGGGCATGCCTGTTTGAGCGCCATTTCTCCCTCAAACCCTCGGGTTTGGTGTTGAGCGATACGCTGGGTTTGCTTGAAAGAAAGGCGGAGTATAAACTAATGGATAGGTTTTTTCCACTCATTGGTACAAACTCCAAAACTTCTTCCAAATTCGACCTCAAATCAGGTAGGACTACCCGCTGAACTTAA
>ASV_222	AACGCACCTTGCGCTCCTTGGTATTCCGAGGAGCATGCCTGTTTGAGTGTCATGTTAATATCAACCCCGTCGGTTTGTAAATCAGACCGTTGGGTGTTGGACTTGGAGGTTCTTGCTGGCTGCAAGGTCGGCTCCTCTTGAATGCATTAGCTTGGGCCTGTTGTGCGTACTCGCGGTGTAATAAGTTTTATTCATCGTTTGGGTCGTACACTTATTGGGCTTGCTTCTAACT
>ASV_223	TGTGTATAAGAGACAGTTCGTGC
>ASV_224	AACGCACCTTGCGCCCCTTGGTATTCCGAGGGGCATGCCTGTTTGAGTGTCATTAAATTCTCAACCCCACCGAGTTGTTTCGTTCTAGGGGCTTGGATCTTGGAGTGTGCTGGCGCAAGTCGGCTCCTCTTTAAATGCATCAGCGGAAACCAGTCTTTCAAGCTATCAGTATGATAATAATGTCTTGCTGTTGCTGGGAGATATAAGTTGCTTCCGCTTCTAACCGTCCTCA
>ASV_225	AACGCACATTGCGCCCTCTGGTATTCCGGAGGGCATGCCTGTTTGAGCGTCGTTTCTCCCTCAAACCCCTAGGGTTTGGTGTTGAGCAATACGACTTGGGTTTGCTTGAAAGATGATAGTGGTATAAGGCGGAGATGCTTGACAATGGCTTAGGTGTAACCAAAAACATTGCTAAGGCGGTCTCTGGCGTCGCCCATTTTATTCTTCAAACTTTGGCCTCAAATCAGGTAGG
>ASV_226	AACGCATCTTGCGCTCTCTGGTATTCCGGAGAGCATGTCTGTTTGAGTGTCATGAATTCTTCAACCCAACTGTTTCTTGTAAACAGCTGGTGTTTGGATTCTGAGCGCTGCTGGCTTCGTGCCTAGCTCGTTCGTAATACATCAGCATCCCTAATACAAGTCTGGATTGACTTGGCGTAATAGACTATTCGCTAAGGATTCAATGTTCTGCATTGAGCCAACTTAATTAAGG
>ASV_227	AACGCACCTTGCGCCCTTTGGTATTCCGAGGGGCACACCTGTTTGAGTGTCGTGAAATTCTCAACCCTCTTCACTTTTTTGGTGAAGCCAGGGCCTGGACTTGGAGGCTTTGCCGGCTCTGCTCGGCTCCTCTCAAATGCATTAGTGCGTCTTGTTGCGACGTGCGCCTCGGTGTGATAATTATCTACGCTGTGGTGTGCTTGCTTCTGTGGAGACGCGCTTTCAAACCGTC
>ASV_228	AACGCACCTTGCGCCCTTTGGTATTCCGAAGGGCACACCTGTTTGAGTGTCGTGAAATTCTCAACCCTCTTCACTTTTTTGGTGAAGCCAGGGCTTGGACTTGGAGGCTTTGCCGGCTCTGCTCGGCTCCTCTCAAATGCATTAGTGCGTCTTGTTGCGACGTGCGCCTCGGTGTGATAATTATCTACGCCGTGGTGTGCTTGCTTCTGTGGAGACGCGCCTTCAAACCGTC
>ASV_229	AACGCACATTGCGCCCTCTGGTATTCCGGAGGGCATGCCTGTTTGAGCGTCGCTTCTCCCTCAAACCCCTAGGGTTTGGTGTTGAGCAATACGACTTGGGTTTGCTTGAAAGATGATAGTGGTATAAGGCGGAGATGCTTGACAATGGCTTAGGTGTAACCAAAAACATTGCTAAGGCGGTCTCTGGCGTCGCCCATTTTATTCTTCAAACTTTGACCTCGAATCAGGTAGG
>ASV_230	AACGCACCTTGCGCTCCTTGGTATTCCGAGGAGCATGCCTGTTTGAGTCTCATGGAATTCTCAACCTTCAACTTTATTGATGAAGGCTTGGACTTGGAGGTTGTGCCGGCTCTTGTAGTCGGCTCCTCTGAAATGCATTAGTGCGAACGTTACCAGCCGCTTCAGCGTGATAATTATCTGCGTTGCTGTGGAGGGTATTCTAGTGTTCACGCTTCTAACCGTCTTCGGACAA
>ASV_231	AACGCACATTGCGCCCCTCGGTATTCCGTGGGGCATGCCTGTTCGAGCGTCATTTACCCCCTCAAGCACTGCTTGGTGTTGGGCGCTGTCCCGCTTCGTGCGTGGACTCGCCCTAAAGGTATTGGCAGCGTTCGTGCCAGCTTCTCGCGCAGCACATTGCGTTTCTTGAGGCGGTCGATCAGCGTCCACGAAGCTCATCTACATCTTGACCTCGGATCAGGTAGGGATACCC
>ASV_232	AACGCACATTGCGCCCTCTGGTATTCCGGAGGGCATGCCTGTTTGAGCGTCGTTTCTCCCTCAAACCGCTGGGTTTGGTGTTGAGCAATACGACTTGGGTTTGCTTGAAAGACGGTAGTGGTAAGGCGGGATCGCTTTGACAATGGCTTAGGTCTAACCAAAAACATTGCTTGCGGCGGTAACGTCTACCACGTATATCTTCGAACTTTGACCTCAAATCAGGTGGGACTAC
>ASV_233	GTCTCGTGATGTGTATAAGAGACAGTTCCTCC
>ASV_234	GTCTCGTGGGCTCGAGATTGTATAGTTCCTCC
>ASV_235	AACGCACATTGCGCCCTTTGGTATTCCAAAGGGCATGCCTGTTTGAGCGTCATTTCTCCCTCAAACCCTCGGGTTTGGTGTTGAGCGATACGCTGGGTTCGCTTGAAAGAAAGGCGGAGTATAAACTAATGGATAGGTTTTTTCCACTCATTGGTACAAACTCCAAAACTTCTTCCAAATTCGACCTCAAATCAGGTAGGACTACCCGCTGAACTTAA
>ASV_236	AACGCACCTTGCGCCCTTTGGTATTCCGGAGGGCACACCTGTTTGAGTGTCGTGAAATTCTCAACCCTCTTCACTTTTTTGGTGGAGCCAGGGCTTGGACTTGGAGGCTTTGCCGGCTCTGCTCGGCTCCTCTCAAATGCATTAGTGCGTCTTGTTGCGACGTGCGCCTCGGTGTGATAATTATCTACGCTGTGGTGTGCTTGCTTCTGTGGAGACGCGCTTTCAAACCGTC
>ASV_237	AACGCACATTGCGCCCTCTGGTACTCCGGAGGGCATGCCTGTTTGAGCGTCGTTTCTCCCTCAAACCCCTAGGGTTTGGTGTTGAGCAATGCGACTTGGGTTTGCTTGAAAGATGATAGTGGTATAAGGCGGAGATGCTTGACAATGGCTTAGGTGTAACCAAAAACATTGCTAAGGCGGTCTCTGGCGTCGCCCATTTTATTCTTCAAACTTTGACCTCAAATCAGGTAGG
>ASV_238	AACGCACATTGCGCCCTCTGGTATTCCGGAGGGCATGCCTGTTTGAGCGTCGTTTCTCCCTCAAACCGCTGGGTTTGGTGTTGAGCAATACGACTTGGGTTTGCTTGAAAGACGGTAGTGGTAAGGCGAGATCGCTTTGACAATGGCTTAGGTCTAACCAAAAACATTGCTTACGGCGGTAACGTCCACCACGTATATCTTCAAACTTTGACCTCAAATCAGGTAGGACTAC
>ASV_239	AACGCACATTGCGCCCCTTGGTATTCCATGGGGCATGCCTGTTCGAGCGTCATTTGTACTCTCAAGCCTTGCTTGGTGTTGGGTGTTTGTCTTTGCTCTGCCTAGACTCGCCTTAAATATATTGGCAGCCGGTATTTTGGTTTGAAGCGCAGCACATTTGCTCTTCAAATCTTTATTATTGGTACCCATAAGCATTTTAACACTTTTGACCTCGGATCAGGTAGGGATACCC
>ASV_240	GTCCCGTGGGCTGAGACAGTTCGTGC
>ASV_241	GTCTCGTGGGCTGGAGATGTGTATCCTCC
>ASV_242	AACGCACATTGCGCCCCTTGGTATTCCGTGGGGCATGCCTGTTCGAGCGTCATTTGTACCCTCAAGCTCTGCTTGGTGTTGGGTGTTTGTCCACTATCGTGGACTCGCCTTAAAGTCATTGGCAGCCAGTGTTTTGGTATTGAAGCGCAGCACATTTTGCGCCTCTAGCCTAGAACACTAGCGTCCAGTAAGCCTTTTTCCACTTTTGACCTCGGATCAGGTAGGGATACCC
>ASV_243	AACGCAACTTGCGCTCCTTGGTATTCCATGGAGCATGCCTGTTTGAGAGTCACGTAAACCCTCACCCTTACGATGTTACAATTGTATTGTAGTGGATTTGGATTGTGCCGTAATTGGCTCATCCTGAAATGCATTAGCTTGTGCTTTTTACAGTGCTCGGCATGGTGTGATAATTATCTGCGCCGTCGCCTTAGGCCTGTTCTATATGTGCAGCTTCTAATCGTCCCTTGTG
>ASV_244	AACGCACCTTGCGCCCTTTGGTATTCCGAAGGGCACACCTGTTTGAGTGTCGTGAAATTCTCAACCCTCCTCACTTTTTTGGTGAAGCCAGGGCTTGGACTTGGAGGCTTTGCCGGCTCTGCTCGGCTCCTCTCAAATGCATTAGTGCGTCCTGTTGCGACGTGCGCCTCGGTGTGATAATTATCTACGCTGTGGTGTGCTTGCTTCTGTGGAGACGCGCTTTCAAACCGTC
>ASV_245	AACGCACATTGCGCCCTCTGGTAATCCGGAGGGCATGCCTGTTTGAGCGTCGTTTCTCCCTCAAACCGCTGGGTTTGGTGTTGAGCAATACGACTTGGGTTTGCTTGAAAGACGGTAGTGGTAAGGCGGGATCGCTTTGACAATGGCTTAGGTCTAACCAAAAACATTGCTTGCGGCGGTAACGTCTACCACGTATATCTTCAAACTTTGACCTCAAATCAGGTAGGACTAC
>ASV_246	GTCTCGTGGGTCGAATGTGTATAAAGTTCCTGC
>ASV_247	AACGCACCTTGCGCTCTATGGCAATCCGTAGAGCATGCCTGTTTGAGTGCCATGAAATCTCCCACCCCAAGCGGTTTTTAAATGAAACGGCTTGGCGGATGGGGTCTGGATGGGTGCCTCTGCCTGCGCTACCTAGCACAGGCTCGCCCGAAATGCATGAGCGCCTTGAGACACTTTGCATCCGCCTCTCTGTTTGGGAGGAGGCGGCCAAGCAGTGTTTTTCTCCTG
>ASV_248	AACGCACCTTGCGCTCCTTGGTATTCCGAGGAGCATGCCTGTTTGAGTGTCATTAAATTCTCAACCTCACCCGTTTTCTGAACGGTACCCGAGGCTTGGATGTGGGGGTTTGTGCAGGCTGCCTCAGCGCTGGTCTGCTCCCCTGAAATGCATTAGCGAGTTCATACTGAACCTCCGTCTATTGGTGTGATAATTATCTACGCCGTGGACTGGGTTTAGACTCGCTTCTAAC
>ASV_249	AACGCACATTGCGCCCCTTGGTATTCCATGGGGCATGCCTGTTCGAGCGTCATTTGTACTCTCAAGCCTTGCTTGGTGTTGGGTGTTTGTCTTTGCTCTGCCTAGACTCGCCTTAAATATATTGGCAGCCGGTACTTTGGTTTGAAGCGCAGCACATTTGCTTTTCAAATCTTTATTATTGGTACCCATAAGCATTTTAACACTTTTGACCTCGGATCAGGTAGGGATACCC
>ASV_250	AACGCACATTGCGCCCTTTGGTATTCCAAAGGGCATGCCTGTTTGAGCGTCATTTCTCCCTCAAACCCTCGGGTTTGGTGTTGAGCGATACGCTGGGTTTGCTTGAAAGAAAGGCGGAGTATAAACTAATGGATAGGTTTTTTCCACTCATTGGTACAAACTCCAAAACTTCCTCCAAATTCGACCTCAAATCAGGTAGGACTACCCGCTGAACTTAA
>ASV_251	TACACATCTGACGTGCCGACGA
>ASV_252	AACGCACCTTGCGCCCTTTGGCATTCCGAAGGGCACGCCTGTTTGAGTGTCGTGAACTCCTCCACCCTCCACCTTTTTCGGAAGGCGTTGGGCTGGGATTTGGGAGCTTGCGGGTCCCTGGCCGATCCGCTCTCCTTGAATACATTAGCGAAGCCCTTGCGGCCTTGGTGTGATAGTCATCTACGCCTCGGCTTAGCGAACATAGGGGACTTGCTTCCAACCGTCTCGAAAG
>ASV_253	GACGCACATTGCGCCCTCTGGTATTCCGGAGGGCATGCCTGTTTGAGCGTCGTTTCTCCCTCAAACCCCTAGGGTTTGGTGTTGAGCAATACGACTTGGGTTTGCTTGAAAGATGATAGTGGTATAAGGCGGGGATGCTTGACAATGGCTTAGGTGTAACCAAAAACATTGCTAAGGCGGTCTCTGGCGTCGCCCATTTTATTCTTCAAACTTTGACCTCAAATCAGGTAGG
>ASV_254	AACGCACATTGCGCCCCTTGGTATTCCATGGGGCATGCCTGTTCGAGCGTCATTTGTACTCTCAAGCCTTGCTTGGTGTTGGGTGTTTGTCTTTGCTCTGCCTAGACTCGCCTTAAATATATTGGCAGCCGGTATTTTGGTTTGAGGCGCAGCACATTTGCTTTTCAAATCTTTATTATTGGTACCCATAAGCATTTTAACACTTTTGACCTCGGATCAGGTAGGGATACCC
>ASV_255	AACGCACATTGCGCCCTCTGGTATTCCGGAGGGCATGCCTGTTTGAGCGTCGTTTCTCCCTCAAACCCCTAGGGTTTGGTGTTGAGCAATACGACTTGGGTTTGCTTGAAAGATGATAGTGGTATAAGGCGGAGATGCTTGACAATGGCTTAGGTGTAACCAAAAACATTGCTAAGGCGGTCTCTGGCGTCGCCCATTTTATTCTTCGAACTTTGACCTCAAATCAGGTGGG
>ASV_256	AACGCACATTGCGCCCCCTGGTATTCCGGGGGGCATGCCTGTTCGAGCGTCATTTCACCACTCAAGCCTCGCTTGGTATTGGGCAACGCGGTCCGCCGCGTACCTCAAATCGACCGGCTGGGTCTTCTGTCCCCTAAGCGTTGTGGAAACTATTCGCTAAAGGGTGTTCGGGAGGCTACGCCGTAAAACAACCCCATTTCTAAGGTTGACCTCGGATCAGGTAGGGATACCC
>ASV_257	AACGCACATTGCGCCCCCTGGTATTCCGGGGGGCATGCCTGTTCGAGCGTCATTTCACCACTCAAGCCTCGCTTGGTATTGGGCAACGCGGTCCGCCGCGTGCCTCAAATCGTCCGGCTGGGTCCTCTGTCCCCTAAGCGTTGTGGAAACTATTCGCTAAAGGGTGTTCGGGAGGCTACGCCGTAAAACAACCCCATTTCTAAGGTTGACCTCGGATCAGGTAGGGATACCC
>ASV_258	AACGCACCTTGCGCCTTCTAGTTATTCTGGAAAGCATGCTTGTTTGAGTGTCGCGAACTTCTCAACCCCGCCTTTTGTAATGAGAGGTAGCCTGGGCTTGAATCATGGTCTTTTGCCGTTTATTCGGCTAGACTGAAATGCAGTAAGCTGCATGCACGATTGTAACGGCTTGACCTGATGTTGTAGTATCTATAAACTCATCGGGGATCGTTATTGACAGTTGCAAAGAGCT
>ASV_259	AACGCACATTGCGCCCTTTGGTATTCCAAAGGGCATGCCTGTTTGAGCGTCATTTCTCCCTCAAACCCCCGGGTTTGGTGTTGAGCAATACGCTAGGTTTGTTTGAAAGAATTTAACGTGGAAACTTATTTTAAGCGACTTAGGTTTATCCAAAACGCTTATTTTGCTAGTGGCCCCCACAATTTATTTCATAACTTTGACCTCAAATCAGGTAGGACTACCCGCTGAACTT
>ASV_260	AACGCACATTGCGCCCTCTGGTATTCCGGAGGGCATGCCTGTTTGAGCGTCGTTTCTCCCTCAAACCGCTGGGTTTGGTAGTGAGTGATACTCTCGTTTTTGAGTTAACTTGAAATTGTAGGCCATATCAGTATGTGGGACACGAGCGCAAGCTTCTCTATTAATCTGCTGCTCGTTTGCGCGAGCGGCGGGGGGTAATACTGTATTAGGTTTTACCAACTCGGTGTTGATT
>ASV_261	CACATCTACGCTGCCGACGA
>ASV_262	AACGCACCTTGCGCTCCTTGGTATTCCGAGGAGCATGCCTGTTTGAGTGTCATGGTATTCTCAACCCTGCTACATTTTTTTGTAGTTGGGCTTGGACTTGGAGGTTTATTGCTGGTGTTCTCTTTTGAACGCGGGCTCCTCTGAAATGCATTAGCTGGAATGTTACCGAGCATGATTCAATGTGATAATTGTCTACGTTGCTTCAACTTGGTATTAATTCTGTTTCAGCTTC
>ASV_263	AACGCACATTGCGCCCCTTGGTATTCCAGGGGGCATGCCTGTTTGAGCGTCATTTCCATCTCAAACATTCTGTTTGGTAGTGAGTGATACTCTTTGGAGTTAACTTGAAATTGCTGGCCTTTTCATTGGATGCTTTTTTTTTCCAAAGAGAGGTTTCTCTGCGTGCTTGAGGTATAATGCAAGTACGGTCGTTTTAGGTTTTACCAACTGCGGCTAATCTTTTTTATACTGA
>ASV_264	AACGCACCTTGCGCCCTTTGGTATTCCGAAGGGCACACCCGTTTGAGTGTCGTGAAATTCTCAACCCTCTTCACTTTTTTGGTGAAGCCAGGGCTTGGACTTGGAGGCTTTGCCGGCTCTGCTCGGCTCCTCTCAAATGCATTAGTGCGTCTTGTTGCGACGTGCGCCTCGGTGTGATAATTATCTACGCTGTGGTGTGCTTGCTTCTGTGGAGACGCGCTTTCGAACCGTC
>ASV_265	GTCTCGTTGTATAAGAGACAGTTCCTCC
>ASV_266	AACGCACATTGCGCCCTCTGGTATTCCGGAGGGCATGCCTGTTGGAGCGTCGTTTCTCCCTCAAACCGCTGGGTTTGGTGTTGAGCAATACGACTTGGGTTTGCTTGAAAGACGGTAGTGGTAAGGCGGGATCGCTTTGACAATGGCTTAGGTCTAACCAAAAACATTGCTTGCGGCGGTAACGTCTACCACGTATATCTTCAAACTTTGACCTCAAATCAGGTAGGACTAC
>ASV_267	AACGCACATTGCGCCCTCTGGTATTCCGGAGGGCATGCCTGTTTGAGTGTCATTAATCTCTCACAAGACCTTCTGGTCTTGTCGATGTTGGGAGCTGCGACCCCCCAGGGGGACGCTCTCCTCAAATGCATTGGTGCGGCCCGCCGCCCGGTTACACAACGTTCTAGGTTCGTCCAACTCGTTGAAGCCGGCGCAAATCTGGCGCTGCACCTTAAGCCCGCCCTGAGCCTCG
>ASV_268	AACGCACATTGCGCCCTCTGGTATTCCAGAGGGCATGCCTGTTTGAGCGTCATTTCTCTCTCAAACCTTCGGGTTTGGTATTGAGTGATACTCTTAGTTGAACTAGGCGTTTGCTTGAAATGTATTGGCATGAGTGGTACTGGATAGTGCTATATGACTTTCAATGTATTAGGTTTATCCAACTCGTTGAATAGTTTAATGGTATATTTCTCGGTATTCTAGGCTCGGCCTT
>ASV_269	AACGCACATTGCGCCCTCTGGTATTCCGGAGGGCATGCCTGTTTGAGCGTCGTTTCTCCCTCAAACCCCTAGGGTTTGGTGTTGAGCAATACGACTTGGGTTTGCTTGAACGATGATAGTGGTATAAGGCGGAGATGCTTGACAATGGCTTAGGTGTAACCAAAAACATTGCTAAGGCGGTCTCTGGCGTCGCCCATTTTATTCTTCAAACTTTGACCTCAAATCAGGTAGG
>ASV_270	GTCTCGTGGGCTCGGAGATGTGTCTCGTCG
>ASV_271	AACGCACCTTGCGCTCCTTGGTATTCCGAGGAGCATGCCTGTTTGAGTGTCATGGTACTCTCACTCTCTCTCACTTTTTGTGGTTGAGAGTGGACTTGGAGGCTTGCAGGCGGACTTGTCCGTCTGCTCCTCTGAAATGCATTAGTTTGGACTGTCTCCGAGCATGCTTCAGCGTGATAATTGTCTGCGCTGCTGCTCTCGGTACAAAAATGTCCCTGCTTCTAACCGTCCC
>ASV_272	AACGCACCTTGCGCTCCTTGGTATTCCGAGGAGCATGCCTGTTTGAGTCTCATGGAATTCTCAACCTTCAACTTTATTGATGAAGGCTTGGACTTGGAGGTTGTGCCGGCTCTTGTAGTCGGCTCCTCTGAAATGCATTAGTGCGAACGTTACCAGCCGCTTCAGCGTGATAATTATCTGCGTTGCTGTGGAGGGTATTCTAGTGCTCACGCTTCTAACCGTCTTCGGACAA
>ASV_273	AACGCACATTGCGCCCTTTGGTATTCCAAAGGGCATGCCTGTTTGGGCGTCATTTCTCCCTCAAACCCTCGGGTTTGGTGTTGAGCGATACGCTGGGTTTGCTTGAAAGAAAGGCGGAGTATAAACTAATGGATAGGTTTTTCCCACTCATTGGTACAAACTCCAAAACTTCTTCCAAATTCGACCTCAAATCAGGTAGGACTACCCGCTGAACTTAA
>ASV_274	AACGCACCTTGCGCTCCTTGGTATTCCGAGGAGCATGCCTGTTTGAGTGTCGTGAAATTATCAACCCCCCTTCGGCTTTGCAGAAGGGGGTGCTTGGATCTTGAGGCTCTCTGTCGGCGTTGCGTCGACTCCCTCTAAATGCATTAGAGCCCCTCCTTTTCTCCTTTCCCCTTCATCTCTCGGCGTGATAACATCTGCGTCAGGAAGGGGGGTCGGGTCAAACAGGAAAATC
>ASV_275	AACGCACATTGCGCCCTCTGGTATTCCGGGGGGCATGCCCGTTCGAGCGTCATTTCAAACCCTCAAGCCCTGCTTGGCCATGGGCGCCGCCCCCCGCACGACGGGCGGGCGCGCCTCAAAGACCTCGGCGGCGGCGTCGAGCCTCTAAGCGTAGTAGAAACACCCCGCTTCTTGAGGCCCGGAGCCGCCCGCCCCCAGTCACCAGACACCTTCAAGGTTGACCTCGGATCGG
>ASV_276	TCGTCGGCAGCGTCAGATGTGTATAAGAGACAGGTGAGTCATCTGTCTCTTATACACATCTGACGCTGCCGACGA
>ASV_277	TACCACATCTGACGCTGCCGACGA
>ASV_278	GTCTCGATGTGTATAAGAGACAGTTCCTCC
>ASV_279	AACGCACATTGCGCCCGCCAGCACTCTGGCGGGCATGCCTGTTCGAGCGTCATTACAACCCTCAGGCCCTGCCTGGCGTTGGGGCTCTGCCGTACGGCGGCCCTCAAATACAGCGGCGGATGCCTCTTGCGAGACAATAACGTAGTAAATATCCTCGTTAGAAATGCTCGCGTCGTGTCCGGCCGTAAAACAGTGCCTCATCAGTCCCCTGGACTGCCCGGGCGCGCTTCTT
>ASV_280	AACGCACATTGCGCCCCTTGGTATTCCATGGGGCATGTCTGTTCGAGCGTCATTTGTACCTCAAGCTATGCTTGGTGTTGGGTGCCTGTCCTTGTTCTCTCTTGGACTCACCTTAAAGCAATTGGCAGCCAGTGTTTTGGTATAGAACTGCAGCACATTTTGCAATTCTAGTGCCAAAGACTGGGTCCAGTAAGACCTTCTACTCTTGACCTCGAATCAGATAGGGATACCC
>ASV_281	AACGCACATTGCGCCCTTTGGTATTCCTTAGGGCATGCCTGTTCGAGCGTCATTTCAAAATTCAAGCTCAGCTTGGTGATGGGCGTCTGTCCCGCCTCCGCGCGCGGACTCGCCTCAAAAGTAGTTGGCAGCTCCCTTATCGGCACTGAACGCAGCAAATTTGCGGGACGCACCGAAGAAAGGGGCTTACCAGTAAGCAAACCACCCCAGATTGACCTCGGATCAGGTAGGG
>ASV_282	CACATCTGACGGCTGCCGACGA
>ASV_283	TACAATCTGACGCTGCCGACGA
>ASV_284	CGCATCTGACGCTCCGACGA
>ASV_285	AACGCACCTTGCGCCCTTTGGTATTCCGAAGGGCACACCTGTTTGAGTGTCGTGAAATTCTCAACCCTCTTCACTTTTGTGAACGTAGCGGATTGGACTTGGAGGCTTTGCCGGGCTTCACCGCTCGGCTCCTCTCAAATGCATTAGTGCGTCTTGTTGCGACGTGCGCCTCGGTGTGATAATTATCTACGCTGTGGTGTGCTTGCTTCTGTGGAGACGCGCTTTCTAACCG
>ASV_286	AACGCACCTTGCGCTCCTTGGTATTCCGAGGAGCATGCCTGTTTGAGTGTCATGAAACCCTCAAACCCAAGTTTTGGATTTCGATCCATGCTTGAGTTTGGATTTGGATGTTTGCCGGTGATGAACCGACTCATCTTAAAAGTATTAGCTTGGATCTGTCTATATGACTGGTTTGACTTGGCATAATAAGTATTTTGCTGAGGACATCTTCGGATGGCCAGGACCTAGACTA
>ASV_287	AACGCACCTTGCACTCCTTGGTATTCCGAGGAGTATGCCTGTTTGAGTCTCATGGTATTCTCAACCCCTAAATTTTTGTAACGAAGGTTTAGCGGGCTTGGACTTGGAGGTTGTGTCGGCCCTTGTCGGTTGACTCCTCTGAAATGCATTAGCGTGAATCTTACGGATCGCCTTCAGTGTGACAATTATCTGCGCTGTGGTGTTGAAATATTTATGGTGTTCATGCTTCGAA
>ASV_288	AACGCACATTGCGCCCTCTGGTATTCCGGAGGGCATGCCTGTTTGAGCGTCGTTCCTCCCTCAAACCCCTAGGGTTTGGTGTTGAGCAATACGACTTGGGTTTGCTTGAAAGATGATAGTGGTATAAGGCGGAGATGCTTGACAATGGTTTAGGTGTAACCAAAAACATTGCTAAGGCGGTCTCTGGCGTCGCCCATTTTATTCTTCAAACTTTGACCTCAAATCAGGTAGG
>ASV_289	AACGCACATTGCGCCCTTTGGTATTCCAAAGGGCATGCCTGTTTGAGCGTCATTTCTCCCTCAAACCCCCGGGTTTGGTGTTGAGCAATACGCTAGGTTTGTTTGAAAGAATTTAACGTGGAAACTTATTTTAAGCGACTTAGGTTTATCCAAAAACGCTTATTTTGCTAGTGGCCACCACAATTTATTTCATAACTTTGACCTCAAATCAGGTAGGACTACCCGCTGAACT
>ASV_290	GTCTGTGTATAAGAGACAGTTCCTCC
>ASV_291	TACACATCTGACCTGCCGACGA
>ASV_292	TCGGAGATGTGTATAAGAGACAGTTCCTCC
>ASV_293	AACGCACCTTGCGCTCCTTGGTATTCCATGGAGCATGCCTGTTTGAGTGTCACGTTAACCCTCATCATTAGGATATCAAAGTCTTAATGGTGGATTTGGATTGTGCCGTAGTTGGCTCGTCCTGAAATACATTAGCTTGCGCTTTTTAGGGTGCTTGGCATGGTGTGATAATTATCTGCGCCGTCGCCTTATGCCTCTTCTATGTGTGCTGCTTACAGTCGTCCGCAAGGAC
>ASV_294	GTCTCGTGGGCTCGGAGATGTGTATAAGAGACAGTTCCTCCGCTTATTGATATGCGGAGGAACTGTCTCTTATACACATCTCCGAGCCCACGAGAC
>ASV_295	AACGCACATTGCGCCCTCTGGTATTCCGGAGGGCATGCCTGTTTGAGCGTCGTTTCTCCCTCAAACCCCTAGGGTTTGGTGTTGAGCAATACGACTTGGGTTTGCTTGAAAGATGATAGTGGTATAAGGCGGAGATGCTTGACAATGGCTTAGGTGTAACCAAAAACATTGCTAAGGCGGCCTCTGGCGTCGCCCATTTTATTCTTCAAACCTTGACCTCAAATCAGGTAGG
>ASV_296	AACGCAAGTTGCGCCCGAAGCCATTAGGCCGAGGGCACGTCTGCCTGGGCGTCACGCATCGCGTCGCCCCCCACCCCCGCGCGCATTGCCGGGCGGCCGGGGGCGGACACTGGCCTCCCGTGCGCCTCGGCGTGCGGCCGGCCCAAATGGGATCCCCGGGCGACTGGCCGTCGCGACAAGTGGTGGTTGAACATCTCAATCTCTCTCGTGGTCGTGCCGCCGTGTCGTCCCG
>ASV_297	GTCTCGTGGCTCTAAGAGACAGTTCCTGC
>ASV_298	GTCTCGTGGATGTGTATAAGAGACAGTTCCTCC
>ASV_299	TAACATCTGACGCTGCCGACGA
>ASV_300	AACGCACATTGCGCCCCGTGGTATTCCGCGGGGCATGCCTGTTCGAGCGTCATTTCAACCCATCAAGCTTCGGCTTGGTCTTGGGGCCTGCGATTCCGCAGCCTCTAAACCCAGTGGCGGTGCCTCCGAGCTCTGAGCGTAGTAATTCTTCTCGCTATAGGGTCTCGGTGGTGTCTTGCCAGCAACCCCCAATTTTTTACAGGTTGACCTCGGATCAGGTAGGGATACCCGC
>ASV_301	AACGCACCTTGCGCCCCTTGGCATTCCGAGGGGCACGCCTGTTTGAGTGTCGTGAACTCCTCCACCCTCCACCTTTTTTGGAAGGCGTTGGGCTGGGATTTGGGAGCTTGCGGGTCCCTGGCCGATCCGCTCTCCTTGAATACATTAGCGAAGCCCTTGCGGCCTTGGTGTGATAGTCATCTACGCCTCGGTTTAGCGAACATACGGGAATCGCTTCCAACCGTCTCGCAAG
>ASV_302	AACGCACCTTGCGCTCCATGGCATTCCGTGGAGCATGCCTGTTTGAGTGCCGCGAAATCTCCCACCCCTAGCGGTTGCCGCAAGGCGCCGCCGGGCGGCGGGGTTGGTTGGGTGCCGCTGCCTGGGCTTTGGCCCAGGCTCGCCCGAAATGCATGAGCGCTTAGCACTCGCACCGTCTCGAGGGAAGGCGGCGGAGCTGGCATCTGCGCATGGCATGATACGTCATTTGCTG
>ASV_303	GTCTCGTGGGCTAAGAGACAGTTCCTGC
>ASV_304	GTCTCGTGGACTCGAGACAGTTCCTGC
>ASV_305	AACGCACCTTGCGCTCCTTGGTATTCCGAGGAGCATGCCTGTTTGAGTGTCATGGAATTCTCAACCCATAAATCCTTGTGATGTATGGGCTTGGATTTGGAGGCTTGCTGGTCCCTTTCGGGATCGGCTCCTCTTGAATATATTAGCTTGATTCCGTGCGGATCGGCTCTCAGTGTGATAATTATCTACGCTGTGACCGTGAAGCGTTTGGCGAGCTTCTAACCGTCCTTTT
>ASV_306	AACGCAAGTTGCGCCCGAGGCCTCCTGGTCGAGGGCACGTCTGCCTGGGTGTCACGCATCGTCGCCCCCGCTCCCCTCGGCTCACGAGGGCGGGGGCGGATACTGGTCTCCCGCGCGCTCCCGCTCGCGGCTGGCCCAAAATCGAGTCCCCGGCGACGGTCGCCACGACGAGCGGTGGTTGAGAGACCCTCGGACACTGTCGTGCGCGCGCCCGTCGCCCCCGGGATCTCCT
>ASV_307	TACACATCTGACGCTGGCGACGA
>ASV_308	AACGCACATTGCGCCCTCTGGTATTCCGGGGGGCATGCCTGTTTGAGCGTCATTTCCTTCTCAAACACATTGTGTTTGGTAGTGAGTGATACTCTCGTTTTTGAGTTAACTTGAAATTGTAGGCCATATCAGTATGTGGGACACGAGCGCAAGCTTCTCTATTAATCTGCTGCTCGTTTGCGCGAGCGGCGGGGGTTAATACTGTATTAGGTTTTACCAACTCGGGGTTGAT
>ASV_309	AACGCACATTGCGCCCCCTGGTATTCCGGGGGGCATGCCTGTTCGAGCGTCATTTCAACCAAACCAGCCCCGCTGGGTGTTGGGCGTCGCGGTCCGCCGCGCGCCTCAAAGTCTTCGGCGGAAGCCGCCCGTTCCTCTGCGTGATGCATCGTCGTCGCTCGGGACACGGGGGTGAGCGCCCGGAAATCGTCGGCGGAGACGCCGACTTCAGGTTGACCTCGGATCAGGTAGG
>ASV_310	AACGCACCTTGCGCCCTTTGGTATTCCGAGGGGCATGCCTGTTTGAGTGTCATTAAATACCATCAACCCTCTTTTGACTTCGGTCTCGAGAGTGGCTTGGAAGTGGAGGTCTGCTGGAGCCTAACGGAGCCAGCTCCTCTTAAATGTATTAGCGGATTTCCCTTGCGGGATCGCGTCTCCGATGTGATAATTTCTACGTCGTTGACCATCTCGGGGCTGACCTAGTCAGTTT
>ASV_311	AACGCACCTTGCGCTCCTTGGTATTCCGAGGAGCATGCCTGTTTGAGTGTCATGGAATTCTCAACTTCATTTGCTTTTGTGAATGAAGCTTGGACTTGGAGGTATTGCTGGCCGTACGGTCGGCTCCTCTTGAATTTATTAGCTCGAGCCTTTGTGGATCAGCTTCGGTGTGATAATTGTCTACGCCGTTCTGTGAAGCATAACTATGGGACTCGGCTTCCAATAGTCCTTC
>ASV_312	AACGCACATTGCGCCCTCTGGTATTCCGGGGGGCATGCCTGTCCGAGCGTCATTGACACAAATCAAGCGCGGCTTGTGTGTTGGGCCCTCGTCCTCTTGAAAAGGACGTGCCCGAAACGCAGCGGCGGCGTCGCGGTTATCCGACCAGCCAGAGTGTATGGGGCTTTGTCACGCACTCCAAGGCACAGGACCGGCGCCTGTCGACCTCCTTCAAACGAGATATCAAGGTTGA
>ASV_313	TCACATCTGACGCTGCCGACGA
>ASV_314	GTCTCGTGGGCTCGGAGATGT
>ASV_315	TACACATCTGACGCTCCGACGA
>ASV_316	AACGCACATTGCGCCCTTTGGTATTCCAAAGGGCATGCCTGTTCGAGCGTCATTTGTACCCTCAAGCTTTGCTTGGTGTTGGGCGTCTTGTCTCTAGCTTTGCTGGAGACTCGCCTTAAAGTAATTGGCAGCCGGCCTACTGGTTTCGGAGCGCAGCACAAGTCGCACTCTCTATCAGCAAAGGTCTAGCATCCATTAAGCCTTTTTTCAACTTTTGACCTCGGATCAGGTA
>ASV_317	TACACATCTTGACGCTGCCGACGA
>ASV_318	AACGCACATTGCGCCCCTTGGTATTCCAGGGGGCATGCCTGTTTGAGCGTCATTTCCTTCTCAAACATTCTGTTTGGTAGTGAGTGATACTCTTTGGAGTTAACTTGAAATTGCCGGCCTTTTCATTGGATGTTTTTTTTTTCCAAAGAGAGGTTTCTCTGCGTGCTTGCGGTATAATGCAAGTACGGTCGTTTTAGGTTTTACCAACTGCGGCTAATCTTTTTTATACTGA
>ASV_319	GTCTCGGATGTGTATAAGAGACAGTTCCTGC
>ASV_320	AACGCACATTGCGCCCTCTGGTATTCCGGAGGGCATGCCTGTTTGAGCGTCGTTTCTCCCTCAAACCGCTGGGTTTGGTGTTGAGCAATACGACTTGGGTTTGCTTGAAAGACGGTAGTGGTAAGGCGGGATAACGTCCACCACGTATATCTTCAAACTTTGACCTCAAATCAGGTAGGACTACCCGCTGAACTTAA
>ASV_321	AACGCCCATTGCGCCCTCTGGTCTTCCGGAGGGCCTGCCTGTTTGCGCGTCGTTTCTCCCTCAACCCGCTGGGTTTGGTGTTGAGCCATACGACTTGGGTTTGCTTGAAAGCCGGTCGTGGTAAGGCGGGATCGCTTTGACCATGGCTTAGGTCTAACCAACAACCTTGCTTGCGGCGGTAACGTCCACCACGTCTATCTTCAAACTTTGACCTCCAACACGGTAGGACTCC
>ASV_322	TACCATCTGACGCTGCCGACGA
>ASV_323	AACGCACATTGCGCCCTCTGGTATTCCGGAGGGCATGCCTGTTTGAGCGTCGTTTCTCCCTCAAACCGCTGGGTTTGGTGTTGAGCAATACGACTTGGGTTTGCTTGACGTATATCTTCAAACTTTGACCTCAAATCAGGTAGGACTACCCGCTGAACTTAA
>ASV_324	AACGCACCTTGCGCTCCATGGTATTCCGTGGAGCATGCCTGTTTGAGTGCCGCGAATTCTCCCTCCCCTTACGGTGGCCGAAAGGCCGAAGTAGGGCGGACGGGGTAGGATGGGTGTTTGCTGCCTGGGGATTGTACCAGGCTCGCCCGAAATGCATAAGCGCCAGGACCCTCGCTACCGCTCTCTAGGGAAGAGTGGCTAAGCGACCGCTGAGCATGGCATGATACGTCAT
>ASV_325	TACACATCTGACGCTGCCCGACGA
>ASV_326	AACGCATCTTGCGCTCCTTGGCATTCCGAGGAGCATGCCTGTTTGAGTGTCATGGTATTCTCAATTCTCTTGGTTTCTGCCAAGATGATATTGGACTTGGAGGCTATTGCTGGCATCGTTTCAGAAGCCAGCTCCTCTTAAATGAATCAGTGTGAACATTCACTTCATACTTGGTGTGATAATTATCTGCACTATGTCTGAGTGATAGAGTTTCATGCTTCGAATCGTCGCG
>ASV_327	AACGCACATTGCGCCCTTTGGTATTCCGGAGGGCATGCCTGTTTGAGCGTCGTTTCTCCCTCAAACCCCTAGGGTTTGGTGTTGAGCAATACGACTTGGGTTTGCTTGAAAGATGATAGTGGTATAAGGCGGAGATGCTTGACAATGGCTTAGGTGTAACCAAAAACATTGCTAAGGCGGTCTCTGGCGTCGCCCATTTTATTCTTCAAACTTTGACCTCAAATCAGGTAGG
>ASV_328	AACGCACCTTGCGCCCTTTGGTATTCCGAAGGGCACACCTGTTTGAGTGTCGTGAAATTCTCAACCCTCTTCACTTTTTTGGTGAAGCCAGGGCTTGGACTTGGAGGCTTTGCCGGCTCTGCTCGGCTCCTCTCAAATGCATTAGTGCGTCTTGTTGCGACGTGCGCCTCGGTGTGATAATTATCTACGCTGTGGTGCGCTTGCTTCTGTGGAGACGCGCTTTCAAACCGTC
>ASV_329	TACACATCGACGCTGCCGACGA
>ASV_330	AACGCACATTGCGCCCTCTGGTATTCCGGGGGGCATGCCTGTTTGAGCGTCATTTCCTTCTCAAACACGTTGTGTTTGGTAGTGAGTGATACTCTCGTTTTTGAGTTAACTTGAAATTGTAGGCCATATCAGTATGTGGGACACGAGCGCAAGCTTCTCTATTAATCTGCTGCTCGTTTGCGCGAGCGGCGGGGGTTTATACTGTATTAGGTTTTACCAACTCGGTGTTGAT
>ASV_331	AACGCACATTGCGCCCTCTGGTATTCCGGAGGGCATGCCTGTTTGAGCGTCGTTTCTCCCTCAAACCGCTGGGTTTGGTGTTGAGCAATACGACTTGGGTTTGCTTGAAAGACGGTAGTGGTAACCACGTATATCTTCAAACTTTGACCTCAAATCAGGTAGGACTACCCGCTGAACTTAA
>ASV_332	TCGTCGGCATATCAATAAGCTGGTTTTACTAGTGAGTGGGTTATGAGGCTGTCTAGTAATAGACTTCCTTCAAGTGAATTAGCAGGGCTCTATAGAAGGGTTAATACTGTGTGTTATAGTGGATCTCATCCATCACCAGTCAGAAGTGAAAGCTTCGCCTTGACATAGTAGCTATTCAGCTTCCAACTGCCTTCATTGGCAAACACCTCGATCAAATCGACCTCAAATCAGA
>ASV_333	AACGCACCTTGCGCTCCTTGGTATTCCGAGGAGCATGCCTGTTTGAGTGTCGTGAAATTATCAACTCCCTTTCTTTATTGAAGGGTGAGCTTGGACTTGGGGATTGCTGGTGCAAATTGGCTTCCCTTGAATGTATTAGCTGGAATTTGATTCGCAGCATATATGCGGTGTGATAATGTCGTCACTGTGTAGCTCGGATTGTCTGGCTTCTAATCGTCCTTCACGGGACAAT
>ASV_334	AACGCACATTGCGCCCTCTGGTATTCCGGAGGGCATGCCTGTTTGAACCTCAAATCAGGTAGGACTACCCGCTGAACTTAA
>ASV_335	GTCTCGTGTGCTGATACAGTTCGTGC
>ASV_336	TACACATCTGACGCTGCCACGA
>ASV_337	AACGCACATTGCGCCCCTTGGTATTCCATGGGGCATGCCTGTTCGAGCGTCATTTGTACCTTCAAGCTCTGCTTGGTGTTGGGTGTTTGTCCCGCCTTTGTGCGCGGACTCGCCTTAAAGCAATTGGCAGCCGGCGTATTAGTTTCGGAGCGCAGCACAAATCGCGCTCTGTGTCTTATACGGTAGCACCCATCAAGACTATTTTACACTCTTGACCTCGGATCAGGTAGGG
>ASV_338	TCGTCGGCAGCGTCAGATGTGTATAAGAGACAGTTCCTCC
>ASV_339	AACGCATATTGCGGTCGAGGCTTCGGCCAAGACCATGTCTGCCTCAGCGTCGGTGTGAACCCTCATTCTCACCTCCGGGGTTGAATGGAACTGGCCTCCCCACCGCCTGTCGGTGGGTTGGCTGAAATTCGGAGATTCAAGCTTGGACCTGTATGGCAACAGCAAGGTAGGTAGCTCGTCTACTCCAGCTGATGCTTTGGGTACTTGCAAGAATCCGCAGGAAATTCTCACC
>ASV_340	AACGCACCTTGCACTCTTCGGTATTCCGATGAGTATGCCTGTTTGAGAGTATTTTAATCATCAATCCTTCTTTACTTTTGTAATGATGGTTTGGACTTGGGGATTGCTGGCCTAGCAATGGGCCTGGCTTCTCTTGAATGCATTAGTTGAATTGACTTGCAACGCTACGTGTGGTGTGATAATATCTTCACTGCATAGTTGTAATGAAGTTTGGCTTATAACAGTCCTTCAC
>ASV_341	AACGCATCTTGCGCTCTCGGGTTATTCCTGAGAGCATGCTTGTTTGAGTGTCGCGAAACTCTCAACCCCGCCTCTATCTGTTATGGACTGAGGTTGTTTGGGCTTGGATCCTGATCCGCTTGCCGTTCTAAACGGCTGGATTGAAATACAACAAGCTGAATCAATATACGTGCGGCTTGACCTGTTGTTGTAGCATCCAAACTCAATAGGAACGCATGAGAATTGAACGAGC
>ASV_342	AACGCACATTGCGCCCCTTGGTATTCCAGGGGGCATGCCTGTTTGACCTCAAATCAGGTAGGAGTACCCGCTGAACTTAA
>ASV_343	CATTGTTTCCAGATCACAGTGCTTAATG
>ASV_344	AACGCACATTGCGCCCTCTGGTATTCCGGGGGGCATGCCTGTTTGAGCGTCATTTCCTTCTCAAACACGTTGTGTTTGGTAGTGAGTGATACTCTCGTTTTTGAGTTAACTTGAAATTGTAGGCCATATCAGTATGTGGGACACGAGCGCAAGCTTCTCTATTAATCTGCTGCTCGTTTGCGCGAGCGGCGGGGGTTAATACTGTATTAGGTTTTACCAACTCGGGGTTGAT
>ASV_345	AACGCACATTGCGCCCCTCGGTATTCCTTGGGGCATGCCTGTTCGAGCGTCATCTAAACCCTCAAGCTCTGCTTGGTGTTGGGTGCCTGTCCCGCCTCCGCGCGTGGACTCACCTCAAATCTATTGGCGGCCCTCGTGCCGGCCCCGAGCGCAGCAGAAACGCGGTCTCGTGGCCCGGCGGAGGTGCCCCCAGAAGCAACATTCACCGTTTTGACCTCGGATCAGGTAGGGG
>ASV_346	AACGCAAGTTGCGCCCTAGGCCATTAGGCTGAGGGCACGCCTGCCTGGGCGTCACGCATCGTGTCGCTCCCCCCAGCCACCCCATGGGATGGCCGGTTTGGGAGCGGAGATTGGCCCCCCGTGTGTCGTATGCGCACGCGGCCGGCCTAAAAGCTGGGCCCCCGGCGGTCGACGTCACGACGAGTGGGGGTTGATACGTGATACCCCTTGCCTTATCGGACGTCGTGCACGC
>ASV_347	AACGCACATTGCGCCCTCTGGTATTCCGGAGGGCATGCCTGTTTGAGCGTCGTTTCTCCCTCAAACCGCTGGGTTTGGTGTTGAGCAATACGACTTGGGTTTGCTTGAAAGACGGTAGTGGTAAGGCGGTCTCTGGCGTCGCCCATTTTATTCTTCAAACTTTGACCTCAAATCAGGTAGGACTACCCGCTGAACTTAA
>ASV_348	AACGCAGCCTGTTTGAGCGTCATTTCCTTCTCAAACATTCTGTTTGGTAGTGAGTGATACTCTTTGGAGTTAACTTGAAATTGCTGGCCTTTTCATTGGATGTTTTTTTTTTCCAAAGAGAGGTTTCTCTGCGTGCTTGAGGTATAATGCAAGTACGGTCGTTTTAGGTTTTACCAACTGCGGCTAATCTTTTTTATACTGAGCGTATTGGAACGTTATCGATAAGAAGAGA
>ASV_349	AACGCAAGTTGCGCCCGACGCCTTCGGGCTGAGGGCACGCCTGCCTGGGCGTCACGCATCGCGTCGCCCCCTACACCAATTTGGTGCGGGGGCGGATAATGGCATCCCGTTAGCTCGGTTTGCCCAAAAAGGATCCCTCATCGACGGATGTCACAACCAGTGGTGGTTGAAAGATCATTGGTGCCGTTGTGCTTCACTCCGTCGCATGCTTGGGCATCGTTACAAAACAATG
